# Supplementary material for: Kinetic analysis of multistep USP7 mechanism shows critical role for target protein in activity
Source: Nat Commun. 2019 Jan 16;10:231. doi: 10.1038/s41467-018-08231-5 (PMC6335408; doi:10.1038/s41467-018-08231-5)
Supplement: Supplementary file 4 — Source Data [file 41467_2018_8231_MOESM4_ESM.xlsx]

## Sheet: Overview
	Figure		Source data Excel	Remark		Supp. Figure		Source data Excel	Remark
	1	A	NA	Schematic		1	A	NA	NMR (*) and BMRB
		B		MALLS			B		Generated from NMR (*) and BMRB, in/output of TALOS
		C		Activity assay		2	A		Intensity (exp) and (sim)
		D		Activity assay			B	NA	NMR (*)
		E		Activity assay			C		Simulated NMR data
	2	A	NA	NMR (*) and BMRB		3	A		UV trace and gel
		B	NA	NMR (*)			B		SPR data and graphical representation using EvilFit
		C		Bar graph			C		SPR data and graphical representation using EvilFit
		D	NA	PDB: 5JTV			D		SPR data and graphical representation using EvilFit
		E		Bar graph		4	A		Inhibition
	3	A		SPR			B	See 5C	Quant
		B		SPR			C		FP activity
		C	NA	Composite of A&B		5	A		Activity assay
		D		SPR			B		FP activity
		E	NA	Table of Fig. 1D, 3A,B,C and lit			C		Stopped-flow ANI
		F		FP			D		Stopped-flow INT
		G		Activity assay			E	See 5A
	4	A	NA	Schematic			F		Simulated from FIT
		B	NA	Structures			G		Equations and fit results
		C		Gel		6	A
		D		SPR			B
	5	A		FP			C
		B		Inhibition			D
		C		Quant			E
	6	A		Activity assay			F	NA	Equations and fit results
		B		FP activity		7	A
		C		Stopped-flow ANI			B
		D		Stopped-flow INT			C
		E		Stopped-flow ANI			D	**
		F		Stopped-flow INT			E	NA	Equations and fit results
		G		Simulated from FIT		8	A	NA	Equations and fit results
		H	NA	Equations and fit results			B	**
	7		NA	Scheme			C	NA	Formula from literature
							D	NA	Equations and fit results
							E	**
							F	NA	Formula from literature
		*	These data are rather sizeable, and available through the NKI repository upon request
		**	These data are best made visible in the KinTek Explorer program. The KinTek program is freely available (for viewing purposes), the data re in the repository
			https://www.kintekexplorer.com/downloads/

## Sheet: Figure 1B
	RAW DATA MALLS
	FL					CD45
	vol (mL)	Abs FL	Mol. Mass FL			vol (mL)	Abs CD45	Mol. Mass CD45
	-10.458	6.50069				-11.1997	-0.161968
	-10.4547	6.47195				-11.1964	-0.197181
	-10.4514	6.44075				-11.193	-0.236488
	-10.448	6.41284				-11.1897	-0.280162
	-10.4447	6.38492				-11.1864	-0.32875
	-10.4414	6.36275				-11.183	-0.381705
	-10.438	6.33812				-11.1797	-0.439846
	-10.4347	6.31677				-11.1764	-0.502627
	-10.4314	6.30117				-11.173	-0.569775
	-10.428	6.28721				-11.1697	-0.640471
	-10.4247	6.27736				-11.1664	-0.715808
	-10.4214	6.27571				-11.163	-0.793874
	-10.418	6.27571				-11.1597	-0.875761
	-10.4147	6.27571				-11.1564	-0.960378
	-10.4114	6.28391				-11.153	-1.04772
	-10.408	6.28966				-11.1497	-1.13698
	-10.4047	6.29951				-11.1464	-1.22788
	-10.4014	6.31182				-11.143	-1.32014
	-10.398	6.32495				-11.1397	-1.41158
	-10.3947	6.33562				-11.1364	-1.50356
	-10.3914	6.34876				-11.133	-1.59664
	-10.388	6.36435				-11.1297	-1.68972
	-10.3847	6.38077				-11.1264	-1.77925
	-10.3814	6.39144				-11.123	-1.86523
	-10.378	6.41032				-11.1197	-1.94848
	-10.3747	6.42427				-11.1164	-2.02928
	-10.3714	6.44233				-11.113	-2.10653
	-10.368	6.45629				-11.1097	-2.18023
	-10.3647	6.47352				-11.1064	-2.25065
	-10.3614	6.4883				-11.103	-2.31671
	-10.358	6.50718				-11.0997	-2.3784
	-10.3547	6.52113				-11.0964	-2.43572
	-10.3514	6.53837				-11.093	-2.48813
	-10.348	6.55233				-11.0897	-2.53617
	-10.3447	6.56464				-11.0864	-2.57957
	-10.3414	6.58023				-11.083	-2.6186
	-10.338	6.59501				-11.0797	-2.65272
	-10.3347	6.60732				-11.0764	-2.68221
	-10.3314	6.61963				-11.073	-2.70759
	-10.328	6.63359				-11.0697	-2.72861
	-10.3247	6.64754				-11.0664	-2.74608
	-10.3214	6.65821				-11.063	-2.75891
	-10.318	6.66806				-11.0597	-2.7682
	-10.3147	6.67873				-11.0564	-2.77339
	-10.3114	6.69022				-11.053	-2.77503
	-10.308	6.70007				-11.0497	-2.77339
	-10.3047	6.71074				-11.0464	-2.76875
	-10.3014	6.71895				-11.043	-2.76084
	-10.298	6.7288				-11.0397	-2.7502
	-10.2947	6.73619				-11.0364	-2.7371
	-10.2914	6.74604				-11.033	-2.72127
	-10.288	6.75178				-11.0297	-2.70298
	-10.2847	6.76081				-11.0264	-2.68251
	-10.2814	6.76409				-11.023	-2.66014
	-10.278	6.77148				-11.0197	-2.63585
	-10.2747	6.77968				-11.0164	-2.60964
	-10.2714	6.78214				-11.013	-2.58153
	-10.268	6.79035				-11.0097	-2.55178
	-10.2647	6.79445				-11.0064	-2.52122
	-10.2614	6.79856				-11.003	-2.48901
	-10.258	6.8043				-10.9997	-2.45599
	-10.2547	6.8043				-10.9963	-2.42132
	-10.2514	6.81415				-10.993	-2.38639
	-10.248	6.81414				-10.9897	-2.34954
	-10.2447	6.81578				-10.9863	-2.31106
	-10.2414	6.82727				-10.983	-2.27339
	-10.238	6.82727				-10.9797	-2.23518
	-10.2347	6.82481				-10.9763	-2.19615
	-10.2314	6.83383				-10.973	-2.15658
	-10.228	6.83712				-10.9697	-2.11728
	-10.2247	6.83711				-10.9663	-2.0777
	-10.2214	6.83711				-10.963	-2.03731
	-10.218	6.84368				-10.9597	-1.99718
	-10.2147	6.84696				-10.9563	-1.95761
	-10.2114	6.84695				-10.953	-1.91749
	-10.208	6.84695				-10.9497	-1.87709
	-10.2047	6.84695				-10.9463	-1.83752
	-10.2014	6.85434				-10.943	-1.7974
	-10.198	6.85618				-10.9397	-1.75809
	-10.1947	6.8569				-10.9363	-1.71852
	-10.1914	6.85761				-10.933	-1.67922
	-10.188	6.85925				-10.9297	-1.6391
	-10.1847	6.86007				-10.9263	-1.60007
	-10.1814	6.86007				-10.923	-1.56213
	-10.178	6.86992				-10.9197	-1.52501
	-10.1747	6.86991				-10.9163	-1.48844
	-10.1714	6.86991				-10.913	-1.45186
	-10.168	6.86991				-10.9097	-1.41584
	-10.1647	6.86991				-10.9063	-1.3809
	-10.1613	6.8699				-10.903	-1.34597
	-10.158	6.8699				-10.8997	-1.31212
	-10.1547	6.8699				-10.8963	-1.27883
	-10.1513	6.87564				-10.893	-1.24607
	-10.148	6.87975				-10.8897	-1.21387
	-10.1447	6.87974				-10.8863	-1.18221
	-10.1413	6.87974				-10.883	-1.15109
	-10.138	6.87974				-10.8797	-1.12053
	-10.1347	6.87974				-10.8763	-1.08996
	-10.1313	6.87973				-10.873	-1.05994
	-10.128	6.87973				-10.8697	-1.03101
	-10.1247	6.87973				-10.8663	-1.00289
	-10.1213	6.87973				-10.863	-0.975602
	-10.118	6.87972				-10.8597	-0.948582
	-10.1147	6.87972				-10.8563	-0.922381
	-10.1113	6.88382				-10.853	-0.896999
	-10.108	6.88957				-10.8497	-0.87189
	-10.1047	6.88956				-10.8463	-0.8476
	-10.1013	6.88956				-10.843	-0.823583
	-10.098	6.88956				-10.8397	-0.800112
	-10.0947	6.88956				-10.8363	-0.777459
	-10.0913	6.88955				-10.833	-0.754807
	-10.088	6.88955				-10.8297	-0.733519
	-10.0847	6.88955				-10.8263	-0.712231
	-10.0813	6.88955				-10.823	-0.691762
	-10.078	6.88954				-10.8197	-0.671566
	-10.0747	6.88954				-10.8163	-0.652189
	-10.0713	6.88954				-10.813	-0.632812
	-10.068	6.88954				-10.8097	-0.614254
	-10.0647	6.88953				-10.8063	-0.595969
	-10.0613	6.88953				-10.803	-0.577684
	-10.058	6.88953				-10.7997	-0.560217
	-10.0547	6.88953				-10.7963	-0.54357
	-10.0513	6.88952				-10.793	-0.527741
	-10.048	6.89527				-10.7897	-0.511912
	-10.0447	6.89937				-10.7863	-0.496629
	-10.0413	6.89937				-10.783	-0.481347
	-10.038	6.89936				-10.7797	-0.467156
	-10.0347	6.89936				-10.7763	-0.452692
	-10.0313	6.89936				-10.773	-0.439319
	-10.028	6.89936				-10.7697	-0.425128
	-10.0247	6.89935				-10.7663	-0.412029
	-10.0213	6.89935				-10.763	-0.400022
	-10.018	6.89935				-10.7597	-0.387741
	-10.0147	6.89935				-10.7563	-0.375734
	-10.0113	6.89934				-10.753	-0.364273
	-10.008	6.89934				-10.7497	-0.352538
	-10.0047	6.89934				-10.7463	-0.341622
	-10.0013	6.89934				-10.743	-0.33098
	-9.99801	6.89933				-10.7397	-0.32061
	-9.99468	6.89933				-10.7363	-0.310513
	-9.99135	6.89933				-10.733	-0.300417
	-9.98801	6.89933				-10.7297	-0.290593
	-9.98468	6.89932				-10.7263	-0.281588
	-9.98135	6.89932				-10.723	-0.272856
	-9.97801	6.89932				-10.7197	-0.264124
	-9.97468	6.89932				-10.7163	-0.255392
	-9.97135	6.89931				-10.713	-0.247206
	-9.96801	6.89931				-10.7097	-0.23902
	-9.96468	6.89931				-10.7063	-0.231652
	-9.96135	6.89931				-10.703	-0.224012
	-9.95801	6.8993				-10.6997	-0.216645
	-9.95468	6.8993				-10.6963	-0.209278
	-9.95135	6.8993				-10.693	-0.202456
	-9.94801	6.8993				-10.6897	-0.195908
	-9.94468	6.89929				-10.6863	-0.189359
	-9.94135	6.89929				-10.683	-0.183084
	-9.93801	6.89929				-10.6797	-0.176809
	-9.93468	6.89929				-10.6763	-0.171079
	-9.93135	6.89928				-10.673	-0.165076
	-9.92801	6.89928				-10.6697	-0.15962
	-9.92468	6.89928				-10.6663	-0.154163
	-9.92135	6.89927				-10.663	-0.14898
	-9.91801	6.9083				-10.6597	-0.143523
	-9.91468	6.90912				-10.6563	-0.138612
	-9.91135	6.90994				-10.653	-0.133702
	-9.90801	6.90994				-10.6497	-0.129337
	-9.90468	6.90993				-10.6463	-0.124426
	-9.90135	6.90993				-10.643	-0.119788
	-9.89801	6.90911				-10.6397	-0.115151
	-9.89468	6.90911				-10.6363	-0.111332
	-9.89135	6.9091				-10.633	-0.106694
	-9.88801	6.9091				-10.6297	-0.103148
	-9.88468	6.9091				-10.6263	-0.0990561
	-9.88135	6.9091				-10.623	-0.0955102
	-9.87801	6.90909				-10.6197	-0.0914183
	-9.87468	6.9093				-10.6163	-0.0881453
	-9.87135	6.90919				-10.613	-0.0848723
	-9.86801	6.90909				-10.6097	-0.0815993
	-9.86468	6.90908				-10.6063	-0.0783263
	-9.86135	6.90908				-10.603	-0.0750533
	-9.85801	6.90918				-10.5997	-0.0717803
	-9.85468	6.90913				-10.5963	-0.0690532
	-9.85135	6.90907				-10.593	-0.0663261
	-9.84801	6.90989				-10.5897	-0.063326
	-9.84468	6.90989				-10.5863	-0.0605989
	-9.84135	6.90989				-10.583	-0.0578718
	-9.83801	6.90988				-10.5797	-0.0551447
	-9.83468	6.90988				-10.5763	-0.0526906
	-9.83134	6.90988				-10.573	-0.0502364
	-9.82801	6.90906				-10.5697	-0.0480552
	-9.82468	6.90905				-10.5663	-0.045874
	-9.82134	6.90905				-10.563	-0.0434199
	-9.81801	6.90905				-10.5597	-0.0412387
	-9.81468	6.90904				-10.5563	-0.0390575
	-9.81134	6.90904				-10.553	-0.0371492
	-9.80801	6.90904				-10.5497	-0.034968
	-9.80468	6.90904				-10.5463	-0.0333327
	-9.80134	6.90903				-10.543	-0.0311515
	-9.79801	6.90903				-10.5397	-0.0292433
	-9.79468	6.90903				-10.5363	-0.0278809
	-9.79134	6.90903				-10.533	-0.0256997
	-9.78801	6.90902				-10.5297	-0.0243374
	-9.78468	6.90902				-10.5263	-0.0224291
	-9.78134	6.90984				-10.523	-0.0210668
	-9.77801	6.90984				-10.5197	-0.0194314
	-9.77468	6.90984				-10.5163	-0.0180691
	-9.77134	6.90983				-10.513	-0.0169797
	-9.76801	6.90901				-10.5097	-0.0150714
	-9.76468	6.90901				-10.5063	-0.0137091
	-9.76134	6.909				-10.503	-0.0120738
	-9.75801	6.909				-10.4997	-0.0104385
	-9.75468	6.909				-10.4963	-0.00907614
	-9.75134	6.909				-10.493	-0.00798674
	-9.74801	6.90899				-10.4897	-0.00662439
	-9.74468	6.90899				-10.4863	-0.00553499
	-9.74134	6.91063				-10.483	-0.00444558
	-9.73801	6.91063				-10.4797	-0.00362913
	-9.73468	6.90898				-10.4763	-0.00226678
	-9.73134	6.90898				-10.473	-0.00117738
	-9.72801	6.90898				-10.4697	-0.000360929
	-9.72468	6.90898				-10.4663	0.000728472
	-9.72134	6.90897				-10.463	0.00181787
	-9.71801	6.90897				-10.4597	0.00236138
	-9.71468	6.90897				-10.4563	0.00345078
	-9.71134	6.90897				-10.453	0.00426723
	-9.70801	6.90978				-10.4497	0.00535663
	-9.70468	6.90978				-10.4463	0.00644603
	-9.70134	6.90896				-10.443	0.00698953
	-9.69801	6.90896				-10.4397	0.00807893
	-9.69468	6.90895				-10.4363	0.00862243
	-9.69134	6.90895				-10.433	0.00971183
	-9.68801	6.90895				-10.4297	0.0108012
	-9.68468	6.90977				-10.4263	0.0113447
	-9.68134	6.90976				-10.423	0.0121612
	-9.67801	6.90894				-10.4197	0.0129776
	-9.67468	6.90976				-10.4163	0.0135211
	-9.67134	6.90976				-10.413	0.0146105
	-9.66801	6.90975				-10.4097	0.015154
	-9.66468	6.90975				-10.4063	0.0159705
	-9.66134	6.90975				-10.403	0.016241
	-9.65801	6.90975				-10.3997	0.0173304
	-9.65468	6.90892				-10.3963	0.017601
	-9.65134	6.90892				-10.393	0.0184174
	-9.64801	6.90892				-10.3897	0.018688
	-9.64468	6.90891				-10.3863	0.0195044
	-9.64134	6.90891				-10.383	0.0200479
	-9.63801	6.90891				-10.3797	0.0205914
	-9.63468	6.90891				-10.3763	0.020862
	-9.63134	6.9089				-10.373	0.0216784
	-9.62801	6.9089				-10.3697	0.021676
	-9.62468	6.9089				-10.3663	0.0227655
	-9.62134	6.9089				-10.363	0.0227631
	-9.61801	6.90889				-10.3597	0.0233066
	-9.61467	6.90889				-10.3563	0.0238501
	-9.61134	6.90889				-10.353	0.0238477
	-9.60801	6.90889				-10.3497	0.0243912
	-9.60467	6.90888				-10.3463	0.0249347
	-9.60134	6.90888				-10.343	0.0254782
	-9.59801	6.90888				-10.3397	0.0260217
	-9.59467	6.9097				-10.3363	0.0260193
	-9.59134	6.90969				-10.333	0.0265628
	-9.58801	6.90887				-10.3297	0.0271063
	-9.58467	6.90887				-10.3263	0.0271039
	-9.58134	6.90887				-10.323	0.0281933
	-9.57801	6.90886				-10.3197	0.0281909
	-9.57467	6.90886				-10.3163	0.0281885
	-9.57134	6.90886				-10.313	0.028459
	-9.56801	6.90886				-10.3097	0.0292755
	-9.56467	6.90885				-10.3063	0.0292731
	-9.56134	6.90967				-10.303	0.0295436
	-9.55801	6.90967				-10.2997	0.0303601
	-9.55467	6.90884				-10.2963	0.0303577
	-9.55134	6.90884				-10.293	0.0306282
	-9.54801	6.90884				-10.2897	0.0314447
	-9.54467	6.90884				-10.2863	0.0314423
	-9.54134	6.90883				-10.283	0.0314399
	-9.53801	6.90965				-10.2797	0.0314375
	-9.53467	6.90965				-10.2763	0.031708
	-9.53134	6.90883				-10.273	0.0325245
	-9.52801	6.90882				-10.2697	0.0325221
	-9.52467	6.90882				-10.2663	0.0325197
	-9.52134	6.90882				-10.263	0.0336091
	-9.51801	6.90882				-10.2597	0.0336067
	-9.51467	6.90881				-10.2563	0.0336043
	-9.51134	6.90881				-10.253	0.0344207
	-9.50801	6.90881				-10.2497	0.0346913
	-9.50467	6.90881				-10.2463	0.0346889
	-9.50134	6.91045				-10.243	0.0346865
	-9.49801	6.91044				-10.2397	0.0346841
	-9.49467	6.9088				-10.2363	0.0349546
	-9.49134	6.9088				-10.233	0.0357711
	-9.48801	6.90879				-10.2297	0.0357687
	-9.48467	6.90879				-10.2263	0.0357663
	-9.48134	6.90879				-10.223	0.0357639
	-9.47801	6.90879				-10.2197	0.0363074
	-9.47467	6.90878				-10.2163	0.0368509
	-9.47134	6.90878				-10.213	0.0368485
	-9.46801	6.90878				-10.2097	0.0368461
	-9.46467	6.90878				-10.2063	0.0368437
	-9.46134	6.90877				-10.203	0.0368413
	-9.45801	6.90877				-10.1997	0.0371118
	-9.45467	6.90877				-10.1963	0.0376553
	-9.45134	6.90877				-10.193	0.0379259
	-9.44801	6.90876				-10.1897	0.0379235
	-9.44467	6.90876				-10.1863	0.0379211
	-9.44134	6.90876				-10.183	0.0379187
	-9.43801	6.90876				-10.1797	0.0379163
	-9.43467	6.90875				-10.1763	0.0379139
	-9.43134	6.90875				-10.173	0.0387303
	-9.42801	6.90875				-10.1697	0.0390009
	-9.42467	6.90874				-10.1663	0.0389985
	-9.42134	6.90874				-10.163	0.0389961
	-9.41801	6.90874				-10.1597	0.0389937
	-9.41467	6.90874				-10.1563	0.0389913
	-9.41134	6.90956				-10.153	0.0389889
	-9.40801	6.90955				-10.1497	0.0398053
	-9.40467	6.90955				-10.1463	0.0400759
	-9.40134	6.90873				-10.143	0.0400735
	-9.39801	6.90872				-10.1397	0.0400711
	-9.39467	6.90954				-10.1363	0.0400687
	-9.39134	6.90944				-10.133	0.0400663
	-9.388	6.90933				-10.1297	0.0400639
	-9.38467	6.90871				-10.1263	0.0400615
	-9.38134	6.90871				-10.123	0.0400591
	-9.378	6.90871				-10.1197	0.0403296
	-9.37467	6.90871				-10.1163	0.0411461
	-9.37134	6.9087				-10.113	0.0411437
	-9.368	6.9087				-10.1097	0.0411413
	-9.36467	6.9087				-10.1063	0.0411389
	-9.36134	6.9087				-10.103	0.0411365
	-9.358	6.90869				-10.0997	0.0411341
	-9.35467	6.9091				-10.0963	0.0411317
	-9.35134	6.90951				-10.093	0.0411293
	-9.348	6.90951				-10.0897	0.0411269
	-9.34467	6.90909				-10.0863	0.0411245
	-9.34134	6.90868				-10.083	0.0411221
	-9.338	6.90868				-10.0797	0.0413927
	-9.33467	6.90868				-10.0763	0.0416632
	-9.33134	6.90867				-10.073	0.0419338
	-9.328	6.90908				-10.0697	0.0422043
	-9.32467	6.90949				-10.0663	0.0422019
	-9.32134	6.90949				-10.063	0.0421995
	-9.318	6.90866				-10.0597	0.0421971
	-9.31467	6.90866				-10.0563	0.0421947
	-9.31134	6.90866				-10.053	0.0421923
	-9.308	6.90866				-10.0497	0.0421899
	-9.30467	6.90865				-10.0463	0.0421875
	-9.30134	6.90865				-10.043	0.0421851
	-9.298	6.90865				-10.0397	0.0421827
	-9.29467	6.90864				-10.0363	0.0421803
	-9.29134	6.90946				-10.033	0.0427238
	-9.288	6.90946				-10.0297	0.0428579
	-9.28467	6.90864				-10.0263	0.042992
	-9.28134	6.90863				-10.023	0.0432625
	-9.278	6.90863				-10.0197	0.0432601
	-9.27467	6.90863				-10.0163	0.0432577
	-9.27134	6.90863				-10.013	0.0432553
	-9.268	6.90862				-10.0097	0.0432529
	-9.26467	6.90862				-10.0063	0.0432505
	-9.26134	6.90944				-10.003	0.0432481
	-9.258	6.90944				-9.99967	0.0432457
	-9.25467	6.90861				-9.99633	0.0432433
	-9.25134	6.90861				-9.993	0.0432409
	-9.248	6.90861				-9.98967	0.0432385
	-9.24467	6.90861				-9.98633	0.0432361
	-9.24134	6.9086				-9.983	0.0432337
	-9.238	6.9086				-9.97967	0.0432313
	-9.23467	6.9086				-9.97633	0.0432289
	-9.23134	6.9086				-9.973	0.0432265
	-9.228	6.90859				-9.96966	0.0432241
	-9.22467	6.90859				-9.96633	0.0443135
	-9.22134	6.90859				-9.963	0.0443111
	-9.218	6.90859				-9.95966	0.0443087
	-9.21467	6.90858				-9.95633	0.0443063
	-9.21134	6.90858				-9.953	0.044031
	-9.208	6.90858				-9.94966	0.0440286
	-9.20467	6.90858				-9.94633	0.0442991
	-9.20134	6.90857				-9.943	0.0442967
	-9.198	6.90857				-9.93966	0.0442943
	-9.19467	6.90857				-9.93633	0.0442919
	-9.19134	6.90857				-9.933	0.0442895
	-9.188	6.90856				-9.92966	0.0442871
	-9.18467	6.90856				-9.92633	0.0442847
	-9.18134	6.90856				-9.923	0.0442823
	-9.178	6.90856				-9.91966	0.0442799
	-9.17467	6.90855				-9.91633	0.0442775
	-9.17133	6.90855				-9.913	0.0442751
	-9.168	6.90855				-9.90966	0.0442727
	-9.16467	6.90854				-9.90633	0.0442703
	-9.16133	6.90936				-9.903	0.0442679
	-9.158	6.90936				-9.89966	0.0442655
	-9.15467	6.90854				-9.89633	0.0442631
	-9.15133	6.90853				-9.893	0.0442607
	-9.148	6.90853				-9.88966	0.0442583
	-9.14467	6.90853				-9.88633	0.0442559
	-9.14133	6.90853				-9.883	0.0442535
	-9.138	6.90852				-9.87966	0.0442511
	-9.13467	6.90852				-9.87633	0.0442487
	-9.13133	6.90934				-9.873	0.0447922
	-9.128	6.90934				-9.86966	0.0447898
	-9.12467	6.90892				-9.86633	0.0453333
	-9.12133	6.90851				-9.863	0.0453309
	-9.118	6.90851				-9.85966	0.0450556
	-9.11467	6.90851				-9.85633	0.0447802
	-9.11133	6.9085				-9.853	0.0449143
	-9.108	6.90932				-9.84966	0.0450484
	-9.10467	6.90932				-9.84633	0.045046
	-9.10133	6.9085				-9.843	0.0450436
	-9.098	6.90849				-9.83966	0.0450412
	-9.09467	6.90849				-9.83633	0.0453117
	-9.09133	6.90849				-9.833	0.0453093
	-9.088	6.90849				-9.82966	0.0453069
	-9.08467	6.90848				-9.82633	0.0453045
	-9.08133	6.90848				-9.823	0.0453021
	-9.078	6.90848				-9.81966	0.0452997
	-9.07467	6.90848				-9.81633	0.0452973
	-9.07133	6.90847				-9.813	0.0452949
	-9.068	6.90847				-9.80966	0.0452925
	-9.06467	6.90847				-9.80633	0.0452901
	-9.06133	6.90847				-9.803	0.0452877
	-9.058	6.90846				-9.79966	0.0452853
	-9.05467	6.90846				-9.79633	0.0452829
	-9.05133	6.90846				-9.793	0.0452805
	-9.048	6.90846				-9.78966	0.0452781
	-9.04467	6.90845				-9.78633	0.0452757
	-9.04133	6.90845				-9.78299	0.0452733
	-9.038	6.90845				-9.77966	0.0452709
	-9.03467	6.91009				-9.77633	0.0452685
	-9.03133	6.91008				-9.77299	0.0452661
	-9.028	6.90844				-9.76966	0.0452637
	-9.02467	6.90844				-9.76633	0.0452613
	-9.02133	6.90843				-9.76299	0.0452589
	-9.018	6.90843				-9.75966	0.0452565
	-9.01467	6.90843				-9.75633	0.0452541
	-9.01133	6.90925				-9.75299	0.0452517
	-9.008	6.90925				-9.74966	0.0452493
	-9.00467	6.90924				-9.74633	0.0452469
	-9.00133	6.90842				-9.74299	0.0452445
	-8.998	6.90842				-9.73966	0.0452421
	-8.99467	6.90841				-9.73633	0.0452397
	-8.99133	6.90841				-9.73299	0.0452373
	-8.988	6.90841				-9.72966	0.0452349
	-8.98467	6.90841				-9.72633	0.0452325
	-8.98133	6.9084				-9.72299	0.0452301
	-8.978	6.9084				-9.71966	0.0452277
	-8.97467	6.9084				-9.71633	0.0452253
	-8.97133	6.9084				-9.71299	0.0452229
	-8.968	6.90839				-9.70966	0.0452205
	-8.96467	6.90839				-9.70633	0.0452181
	-8.96133	6.90839				-9.70299	0.0452157
	-8.958	6.90839				-9.69966	0.0452133
	-8.95467	6.90838				-9.69633	0.0452109
	-8.95133	6.90838				-9.69299	0.0452086
	-8.948	6.90838				-9.68966	0.0452062
	-8.94466	6.90838				-9.68633	0.0452038
	-8.94133	6.90837				-9.68299	0.0452014
	-8.938	6.90837				-9.67966	0.045199
	-8.93466	6.90837				-9.67633	0.0451966
	-8.93133	6.90837				-9.67299	0.0451942
	-8.928	6.90836				-9.66966	0.0451918
	-8.92466	6.90836				-9.66633	0.0451894
	-8.92133	6.90836				-9.66299	0.045187
	-8.918	6.90836				-9.65966	0.0451846
	-8.91466	6.90917				-9.65633	0.0451822
	-8.91133	6.90917				-9.65299	0.0451798
	-8.908	6.90835				-9.64966	0.0451774
	-8.90466	6.90834				-9.64633	0.045175
	-8.90133	6.90834				-9.64299	0.0451726
	-8.898	6.90834				-9.63966	0.0451702
	-8.89466	6.90834				-9.63633	0.0453725
	-8.89133	6.90833				-9.63299	0.0454042
	-8.888	6.90833				-9.62966	0.0453506
	-8.88466	6.90833				-9.62633	0.045297
	-8.88133	6.90833				-9.62299	0.0451582
	-8.878	6.90832				-9.61966	0.0451558
	-8.87466	6.90832				-9.61633	0.0451534
	-8.87133	6.90832				-9.61299	0.045151
	-8.868	6.90832				-9.60966	0.0451486
	-8.86466	6.90831				-9.60633	0.0451462
	-8.86133	6.90841				-9.60299	0.0451438
	-8.858	6.90836				-9.59966	0.0451414
	-8.85466	6.90831				-9.59632	0.045139
	-8.85133	6.9083				-9.59299	0.0451366
	-8.848	6.9083				-9.58966	0.0451342
	-8.84466	6.9083				-9.58632	0.0451318
	-8.84133	6.9083				-9.58299	0.0451294
	-8.838	6.90829				-9.57966	0.045127
	-8.83466	6.90829				-9.57632	0.0451246
	-8.83133	6.90829				-9.57299	0.0451222
	-8.828	6.90829				-9.56966	0.0451198
	-8.82466	6.90828				-9.56632	0.0451174
	-8.82133	6.90828				-9.56299	0.045115
	-8.818	6.90828				-9.55966	0.0451126
	-8.81466	6.90828				-9.55632	0.0451102
	-8.81133	6.90827				-9.55299	0.0451078
	-8.808	6.90827				-9.54966	0.0451054
	-8.80466	6.90827				-9.54632	0.045103
	-8.80133	6.90827				-9.54299	0.0451006
	-8.798	6.90826				-9.53966	0.0450982
	-8.79466	6.90826				-9.53632	0.0450958
	-8.79133	6.90826				-9.53299	0.0450934
	-8.788	6.90826				-9.52966	0.045091
	-8.78466	6.90825				-9.52632	0.0450886
	-8.78133	6.90825				-9.52299	0.0450862
	-8.778	6.90825				-9.51966	0.0450838
	-8.77466	6.90824				-9.51632	0.0450814
	-8.77133	6.90824				-9.51299	0.045079
	-8.768	6.90824				-9.50966	0.0450766
	-8.76466	6.90824				-9.50632	0.0450742
	-8.76133	6.90823				-9.50299	0.0450718
	-8.758	6.90823				-9.49966	0.0450694
	-8.75466	6.90823				-9.49632	0.045067
	-8.75133	6.90823				-9.49299	0.0450646
	-8.748	6.90822				-9.48966	0.0450622
	-8.74466	6.90822				-9.48632	0.0450598
	-8.74133	6.90822				-9.48299	0.0450574
	-8.738	6.90822				-9.47966	0.045055
	-8.73466	6.90821				-9.47632	0.0450526
	-8.73133	6.90821				-9.47299	0.0450502
	-8.72799	6.90862				-9.46966	0.0450478
	-8.72466	6.90903				-9.46632	0.0450454
	-8.72133	6.90902				-9.46299	0.045043
	-8.71799	6.9082				-9.45966	0.0450406
	-8.71466	6.9082				-9.45632	0.0450382
	-8.71133	6.9082				-9.45299	0.0450358
	-8.70799	6.90819				-9.44966	0.0450334
	-8.70466	6.90819				-9.44632	0.045031
	-8.70133	6.90819				-9.44299	0.0450286
	-8.69799	6.90819				-9.43966	0.0450262
	-8.69466	6.90818				-9.43632	0.0450238
	-8.69133	6.90818				-9.43299	0.0450214
	-8.68799	6.90818				-9.42966	0.045019
	-8.68466	6.90818				-9.42632	0.0450166
	-8.68133	6.90817				-9.42299	0.0450142
	-8.67799	6.90817				-9.41966	0.0450118
	-8.67466	6.90817				-9.41632	0.0450094
	-8.67133	6.90817				-9.41299	0.045007
	-8.66799	6.90816				-9.40965	0.0450046
	-8.66466	6.90816				-9.40632	0.0450022
	-8.66133	6.90816				-9.40299	0.0449998
	-8.65799	6.90816				-9.39965	0.0449974
	-8.65466	6.90815				-9.39632	0.044995
	-8.65133	6.90815				-9.39299	0.0449926
	-8.64799	6.90815				-9.38965	0.0449902
	-8.64466	6.90815				-9.38632	0.0449878
	-8.64133	6.90814				-9.38299	0.0449854
	-8.63799	6.90814				-9.37965	0.044983
	-8.63466	6.90814				-9.37632	0.0449806
	-8.63133	6.90813				-9.37299	0.0449782
	-8.62799	6.90813				-9.36965	0.0449758
	-8.62466	6.90813				-9.36632	0.0449734
	-8.62133	6.90813				-9.36299	0.044971
	-8.61799	6.90812				-9.35965	0.0449686
	-8.61466	6.90812				-9.35632	0.0446932
	-8.61133	6.90812				-9.35299	0.0445544
	-8.60799	6.90812				-9.34965	0.0444155
	-8.60466	6.90811				-9.34632	0.0444131
	-8.60133	6.90811				-9.34299	0.0444107
	-8.59799	6.90811				-9.33965	0.0441353
	-8.59466	6.90811				-9.33632	0.0441671
	-8.59133	6.90892				-9.33299	0.0441476
	-8.58799	6.90892				-9.32965	0.0441281
	-8.58466	6.9081				-9.32632	0.0438528
	-8.58133	6.9081				-9.32299	0.0438504
	-8.57799	6.90809				-9.31965	0.043848
	-8.57466	6.90809				-9.31632	0.0438456
	-8.57133	6.90809				-9.31299	0.0438432
	-8.56799	6.90809				-9.30965	0.0438408
	-8.56466	6.90808				-9.30632	0.0438384
	-8.56133	6.9089				-9.30299	0.043836
	-8.55799	6.9089				-9.29965	0.0438336
	-8.55466	6.90808				-9.29632	0.0438312
	-8.55133	6.90807				-9.29299	0.0446476
	-8.54799	6.90807				-9.28965	0.0446452
	-8.54466	6.90807				-9.28632	0.0446428
	-8.54133	6.90807				-9.28299	0.0438216
	-8.53799	6.90806				-9.27965	0.0438192
	-8.53466	6.90806				-9.27632	0.0438168
	-8.53133	6.90806				-9.27299	0.0438144
	-8.52799	6.90806				-9.26965	0.043812
	-8.52466	6.90805				-9.26632	0.0438096
	-8.52133	6.90805				-9.26299	0.0438072
	-8.51799	6.90805				-9.25965	0.0438048
	-8.51466	6.90805				-9.25632	0.0438024
	-8.51132	6.90804				-9.25299	0.0438
	-8.50799	6.90804				-9.24965	0.0437976
	-8.50466	6.90804				-9.24632	0.0437952
	-8.50132	6.90803				-9.24299	0.0437928
	-8.49799	6.90803				-9.23965	0.0437904
	-8.49466	6.90803				-9.23632	0.043788
	-8.49132	6.90803				-9.23299	0.0437856
	-8.48799	6.90802				-9.22965	0.0437832
	-8.48466	6.90802				-9.22632	0.0437808
	-8.48132	6.90802				-9.22298	0.0437784
	-8.47799	6.90802				-9.21965	0.043776
	-8.47466	6.90801				-9.21632	0.0437736
	-8.47132	6.90801				-9.21298	0.0437712
	-8.46799	6.90801				-9.20965	0.0437688
	-8.46466	6.90801				-9.20632	0.0437664
	-8.46132	6.908				-9.20298	0.043764
	-8.45799	6.908				-9.19965	0.0437616
	-8.45466	6.908				-9.19632	0.0437592
	-8.45132	6.908				-9.19298	0.0437568
	-8.44799	6.90799				-9.18965	0.0437544
	-8.44466	6.90799				-9.18632	0.043752
	-8.44132	6.90799				-9.18298	0.0437496
	-8.43799	6.90881				-9.17965	0.0437472
	-8.43466	6.9088				-9.17632	0.0437448
	-8.43132	6.90798				-9.17298	0.0437424
	-8.42799	6.90798				-9.16965	0.04374
	-8.42466	6.90798				-9.16632	0.0431917
	-8.42132	6.90797				-9.16298	0.0437352
	-8.41799	6.90797				-9.15965	0.0437328
	-8.41466	6.90797				-9.15632	0.0437304
	-8.41132	6.90797				-9.15298	0.0426362
	-8.40799	6.90796				-9.14965	0.0426338
	-8.40466	6.90796				-9.14632	0.0426314
	-8.40132	6.90796				-9.14298	0.042629
	-8.39799	6.90796				-9.13965	0.0426266
	-8.39466	6.90795				-9.13632	0.0426242
	-8.39132	6.90795				-9.13298	0.0426218
	-8.38799	6.90795				-9.12965	0.0426194
	-8.38466	6.90877				-9.12632	0.042617
	-8.38132	6.90876				-9.12298	0.0426146
	-8.37799	6.90794				-9.11965	0.0426122
	-8.37466	6.90794				-9.11632	0.0431557
	-8.37132	6.90793				-9.11298	0.0431533
	-8.36799	6.90793				-9.10965	0.042605
	-8.36466	6.90793				-9.10632	0.0426026
	-8.36132	6.90793				-9.10298	0.0426002
	-8.35799	6.90792				-9.09965	0.0425978
	-8.35466	6.90792				-9.09632	0.0425954
	-8.35132	6.90792				-9.09298	0.042593
	-8.34799	6.90792				-9.08965	0.0425906
	-8.34466	6.90791				-9.08632	0.0425882
	-8.34132	6.90791				-9.08298	0.0425858
	-8.33799	6.90791				-9.07965	0.0425834
	-8.33466	6.90791				-9.07632	0.042581
	-8.33132	6.9079				-9.07298	0.0425786
	-8.32799	6.9079				-9.06965	0.0425762
	-8.32466	6.9079				-9.06632	0.0425738
	-8.32132	6.9079				-9.06298	0.0425714
	-8.31799	6.90789				-9.05965	0.042569
	-8.31466	6.90789				-9.05632	0.0425666
	-8.31132	6.90789				-9.05298	0.0425642
	-8.30799	6.90789				-9.04965	0.0425618
	-8.30466	6.90788				-9.04632	0.0425594
	-8.30132	6.90788				-9.04298	0.042557
	-8.29799	6.90788				-9.03965	0.0425546
	-8.29466	6.90788				-9.03631	0.0425522
	-8.29132	6.90787				-9.03298	0.0425498
	-8.28799	6.90787				-9.02965	0.0425474
	-8.28465	6.90787				-9.02631	0.042545
	-8.28132	6.90787				-9.02298	0.0425426
	-8.27799	6.90786				-9.01965	0.0425402
	-8.27465	6.90786				-9.01631	0.0425378
	-8.27132	6.90786				-9.01298	0.0425354
	-8.26799	6.90786				-9.00965	0.042533
	-8.26465	6.90785				-9.00631	0.0425306
	-8.26132	6.90785				-9.00298	0.0425282
	-8.25799	6.90785				-8.99965	0.0419799
	-8.25465	6.90785				-8.99631	0.0419775
	-8.25132	6.90784				-8.99298	0.0419751
	-8.24799	6.90784				-8.98965	0.0416998
	-8.24465	6.90784				-8.98631	0.0414244
	-8.24132	6.90783				-8.98298	0.041422
	-8.23799	6.90783				-8.97965	0.0414196
	-8.23465	6.90783				-8.97631	0.0414172
	-8.23132	6.90783				-8.97298	0.0414148
	-8.22799	6.90782				-8.96965	0.0414124
	-8.22465	6.90782				-8.96631	0.04141
	-8.22132	6.90782				-8.96298	0.0414076
	-8.21799	6.90782				-8.95965	0.0414052
	-8.21465	6.90781				-8.95631	0.0414028
	-8.21132	6.90781				-8.95298	0.0414004
	-8.20799	6.90781				-8.94965	0.041398
	-8.20465	6.90781				-8.94631	0.0413956
	-8.20132	6.9078				-8.94298	0.0413932
	-8.19799	6.9078				-8.93965	0.0413908
	-8.19465	6.9078				-8.93631	0.0413884
	-8.19132	6.9078				-8.93298	0.041386
	-8.18799	6.90779				-8.92965	0.0413836
	-8.18465	6.90779				-8.92631	0.0413812
	-8.18132	6.90779				-8.92298	0.0413788
	-8.17799	6.90779				-8.91965	0.0413764
	-8.17465	6.90778				-8.91631	0.041374
	-8.17132	6.90778				-8.91298	0.0413716
	-8.16799	6.90778				-8.90965	0.0413692
	-8.16465	6.90778				-8.90631	0.0413668
	-8.16132	6.90777				-8.90298	0.0413644
	-8.15799	6.90777				-8.89965	0.041362
	-8.15465	6.90777				-8.89631	0.0413596
	-8.15132	6.90777				-8.89298	0.0413572
	-8.14799	6.90776				-8.88965	0.0408089
	-8.14465	6.90776				-8.88631	0.0405336
	-8.14132	6.90776				-8.88298	0.0410771
	-8.13799	6.90776				-8.87965	0.0410747
	-8.13465	6.90775				-8.87631	0.0409358
	-8.13132	6.90775				-8.87298	0.0407969
	-8.12799	6.90775				-8.86965	0.0407945
	-8.12465	6.90775				-8.86631	0.0402462
	-8.12132	6.90774				-8.86298	0.0402438
	-8.11799	6.90774				-8.85965	0.0402414
	-8.11465	6.90774				-8.85631	0.040239
	-8.11132	6.90773				-8.85298	0.0402366
	-8.10799	6.90773				-8.84964	0.0402342
	-8.10465	6.90773				-8.84631	0.0402318
	-8.10132	6.90773				-8.84298	0.0402294
	-8.09799	6.90772				-8.83964	0.0402271
	-8.09465	6.90772				-8.83631	0.0402247
	-8.09132	6.90772				-8.83298	0.0402223
	-8.08799	6.90854				-8.82964	0.0402199
	-8.08465	6.90854				-8.82631	0.0402175
	-8.08132	6.90771				-8.82298	0.0402151
	-8.07799	6.90771				-8.81964	0.0402127
	-8.07465	6.90853				-8.81631	0.0402103
	-8.07132	6.90853				-8.81298	0.0402079
	-8.06798	6.90852				-8.80964	0.0402055
	-8.06465	6.9077				-8.80631	0.0402031
	-8.06132	6.9077				-8.80298	0.0402007
	-8.05798	6.90769				-8.79964	0.0401983
	-8.05465	6.90769				-8.79631	0.0401959
	-8.05132	6.90769				-8.79298	0.0401935
	-8.04798	6.90769				-8.78964	0.0401911
	-8.04465	6.90768				-8.78631	0.0401887
	-8.04132	6.90768				-8.78298	0.0401863
	-8.03798	6.90768				-8.77964	0.0401839
	-8.03465	6.90768				-8.77631	0.0401815
	-8.03132	6.90767				-8.77298	0.0401791
	-8.02798	6.90767				-8.76964	0.0401767
	-8.02465	6.90767				-8.76631	0.0399013
	-8.02132	6.90767				-8.76298	0.0401719
	-8.01798	6.90766				-8.75964	0.0401695
	-8.01465	6.90766				-8.75631	0.0401671
	-8.01132	6.90766				-8.75298	0.0401647
	-8.00798	6.90766				-8.74964	0.0401623
	-8.00465	6.90765				-8.74631	0.0401599
	-8.00132	6.90765				-8.74298	0.0401575
	-7.99798	6.90765				-8.73964	0.0401551
	-7.99465	6.90765				-8.73631	0.0398797
	-7.99132	6.90764				-8.73298	0.0390585
	-7.98798	6.90764				-8.72964	0.039329
	-7.98465	6.90764				-8.72631	0.0393266
	-7.98132	6.90763				-8.72298	0.0391877
	-7.97798	6.90763				-8.71964	0.0390489
	-7.97465	6.90763				-8.71631	0.0390465
	-7.97132	6.90763				-8.71298	0.0390441
	-7.96798	6.90762				-8.70964	0.0390417
	-7.96465	6.90762				-8.70631	0.0390393
	-7.96132	6.90762				-8.70298	0.0390369
	-7.95798	6.90762				-8.69964	0.0390345
	-7.95465	6.90761				-8.69631	0.0390321
	-7.95132	6.90761				-8.69298	0.0390297
	-7.94798	6.90761				-8.68964	0.0390273
	-7.94465	6.90761				-8.68631	0.0392978
	-7.94132	6.9076				-8.68298	0.0392954
	-7.93798	6.9076				-8.67964	0.039293
	-7.93465	6.9076				-8.67631	0.0390177
	-7.93132	6.9076				-8.67298	0.0390153
	-7.92798	6.90759				-8.66964	0.0390129
	-7.92465	6.90759				-8.66631	0.0390105
	-7.92132	6.90759				-8.66297	0.0390081
	-7.91798	6.90759				-8.65964	0.0390057
	-7.91465	6.90758				-8.65631	0.0390033
	-7.91132	6.90758				-8.65297	0.0390009
	-7.90798	6.90758				-8.64964	0.0389985
	-7.90465	6.90758				-8.64631	0.0389961
	-7.90132	6.90757				-8.64297	0.0389937
	-7.89798	6.90757				-8.63964	0.0389913
	-7.89465	6.90757				-8.63631	0.0389889
	-7.89132	6.90757				-8.63297	0.0389865
	-7.88798	6.90756				-8.62964	0.0389841
	-7.88465	6.90756				-8.62631	0.0389817
	-7.88132	6.90756				-8.62297	0.0389793
	-7.87798	6.90756				-8.61964	0.0389769
	-7.87465	6.90755				-8.61631	0.0389745
	-7.87132	6.90755				-8.61297	0.0389721
	-7.86798	6.90755				-8.60964	0.0389697
	-7.86465	6.90755				-8.60631	0.0389673
	-7.86132	6.90754				-8.60297	0.0389649
	-7.85798	6.90754				-8.59964	0.0381436
	-7.85465	6.90754				-8.59631	0.0389601
	-7.85131	6.90753				-8.59297	0.0389577
	-7.84798	6.90753				-8.58964	0.0386823
	-7.84465	6.90753				-8.58631	0.038134
	-7.84131	6.90753				-8.58297	0.0381316
	-7.83798	6.90752				-8.57964	0.0380951
	-7.83465	6.90752				-8.57631	0.0380586
	-7.83131	6.90752				-8.57297	0.0378515
	-7.82798	6.90752				-8.56964	0.0378491
	-7.82465	6.90751				-8.56631	0.0378467
	-7.82131	6.90751				-8.56297	0.0378443
	-7.81798	6.90751				-8.55964	0.0378419
	-7.81465	6.90751				-8.55631	0.0378395
	-7.81131	6.9075				-8.55297	0.0378371
	-7.80798	6.9075				-8.54964	0.0378347
	-7.80465	6.9075				-8.54631	0.0378323
	-7.80131	6.9075				-8.54297	0.0378299
	-7.79798	6.90749				-8.53964	0.0378275
	-7.79465	6.90749				-8.53631	0.0378251
	-7.79131	6.90749				-8.53297	0.0378227
	-7.78798	6.90749				-8.52964	0.0378203
	-7.78465	6.90748				-8.52631	0.0378179
	-7.78131	6.90748				-8.52297	0.0378155
	-7.77798	6.90748				-8.51964	0.0378131
	-7.77465	6.90748				-8.51631	0.0378107
	-7.77131	6.90747				-8.51297	0.0378083
	-7.76798	6.90747				-8.50964	0.0378059
	-7.76465	6.90747				-8.50631	0.0378035
	-7.76131	6.90747				-8.50297	0.0378011
	-7.75798	6.90746				-8.49964	0.0377987
	-7.75465	6.90746				-8.49631	0.0377963
	-7.75131	6.90746				-8.49297	0.0377939
	-7.74798	6.90746				-8.48964	0.0377915
	-7.74465	6.90745				-8.48631	0.0377891
	-7.74131	6.90745				-8.48297	0.0377867
	-7.73798	6.90745				-8.47964	0.0377843
	-7.73465	6.90745				-8.4763	0.0377819
	-7.73131	6.90744				-8.47297	0.0375065
	-7.72798	6.90744				-8.46964	0.0375041
	-7.72465	6.90744				-8.4663	0.0375017
	-7.72131	6.90743				-8.46297	0.0374993
	-7.71798	6.90743				-8.45964	0.0374969
	-7.71465	6.90743				-8.4563	0.0374945
	-7.71131	6.90743				-8.45297	0.0366733
	-7.70798	6.90742				-8.44964	0.0366709
	-7.70465	6.90742				-8.4463	0.0366685
	-7.70131	6.90742				-8.44297	0.0366661
	-7.69798	6.90742				-8.43964	0.0366637
	-7.69465	6.90741				-8.4363	0.0366613
	-7.69131	6.90823				-8.43297	0.0366589
	-7.68798	6.90823				-8.42964	0.0366565
	-7.68465	6.90741				-8.4263	0.0366541
	-7.68131	6.9074				-8.42297	0.0366517
	-7.67798	6.9074				-8.41964	0.0366493
	-7.67465	6.9074				-8.4163	0.0366469
	-7.67131	6.9074				-8.41297	0.0369174
	-7.66798	6.90739				-8.40964	0.036915
	-7.66465	6.90739				-8.4063	0.0366397
	-7.66131	6.90739				-8.40297	0.0366373
	-7.65798	6.90739				-8.39964	0.0366349
	-7.65465	6.90738				-8.3963	0.0366325
	-7.65131	6.90738				-8.39297	0.0366301
	-7.64798	6.90738				-8.38964	0.0366277
	-7.64465	6.90738				-8.3863	0.0366253
	-7.64131	6.90737				-8.38297	0.0366229
	-7.63798	6.90737				-8.37964	0.0366205
	-7.63465	6.90737				-8.3763	0.0366181
	-7.63131	6.90737				-8.37297	0.0366157
	-7.62798	6.90736				-8.36964	0.0366133
	-7.62464	6.90818				-8.3663	0.0366109
	-7.62131	6.90818				-8.36297	0.0363356
	-7.61798	6.90818				-8.35964	0.0366061
	-7.61464	6.90735				-8.3563	0.0366037
	-7.61131	6.90735				-8.35297	0.0360554
	-7.60798	6.90735				-8.34964	0.036053
	-7.60464	6.90735				-8.3463	0.0355047
	-7.60131	6.90734				-8.34297	0.0355023
	-7.59798	6.90734				-8.33964	0.0354999
	-7.59464	6.90734				-8.3363	0.0355316
	-7.59131	6.90733				-8.33297	0.0355122
	-7.58798	6.90733				-8.32964	0.0354927
	-7.58464	6.90733				-8.3263	0.0354903
	-7.58131	6.90733				-8.32297	0.0354879
	-7.57798	6.90732				-8.31964	0.0354855
	-7.57464	6.90732				-8.3163	0.0354831
	-7.57131	6.90732				-8.31297	0.0354807
	-7.56798	6.90732				-8.30964	0.0354783
	-7.56464	6.90731				-8.3063	0.0354759
	-7.56131	6.90731				-8.30297	0.0354735
	-7.55798	6.90731				-8.29964	0.0354711
	-7.55464	6.90731				-8.2963	0.0354687
	-7.55131	6.9073				-8.29297	0.0354663
	-7.54798	6.9073				-8.28963	0.0354639
	-7.54464	6.9073				-8.2863	0.0354615
	-7.54131	6.9073				-8.28297	0.0354591
	-7.53798	6.90729				-8.27963	0.0354567
	-7.53464	6.90729				-8.2763	0.0354543
	-7.53131	6.90729				-8.27297	0.0354519
	-7.52798	6.90729				-8.26963	0.0354495
	-7.52464	6.90728				-8.2663	0.0354471
	-7.52131	6.90728				-8.26297	0.0354447
	-7.51798	6.90728				-8.25963	0.0354423
	-7.51464	6.90728				-8.2563	0.0354399
	-7.51131	6.90727				-8.25297	0.0354375
	-7.50798	6.90727				-8.24963	0.0354351
	-7.50464	6.90727				-8.2463	0.0354327
	-7.50131	6.90737				-8.24297	0.0354303
	-7.49798	6.90731				-8.23963	0.0354279
	-7.49464	6.90726				-8.2363	0.0354255
	-7.49131	6.90726				-8.23297	0.0354231
	-7.48798	6.90726				-8.22963	0.0354207
	-7.48464	6.90725				-8.2263	0.0354183
	-7.48131	6.90725				-8.22297	0.0354159
	-7.47798	6.90725				-8.21963	0.0354135
	-7.47464	6.90725				-8.2163	0.0354111
	-7.47131	6.90724				-8.21297	0.0354087
	-7.46798	6.90724				-8.20963	0.0354063
	-7.46464	6.90724				-8.2063	0.035131
	-7.46131	6.90723				-8.20297	0.0354015
	-7.45798	6.90723				-8.19963	0.0353991
	-7.45464	6.90723				-8.1963	0.0351238
	-7.45131	6.90723				-8.19297	0.0351214
	-7.44798	6.90722				-8.18963	0.034846
	-7.44464	6.90722				-8.1863	0.0345707
	-7.44131	6.90722				-8.18297	0.0342953
	-7.43798	6.90722				-8.17963	0.0342929
	-7.43464	6.90721				-8.1763	0.0342905
	-7.43131	6.90721				-8.17297	0.0342881
	-7.42798	6.90721				-8.16963	0.0342857
	-7.42464	6.90721				-8.1663	0.0342833
	-7.42131	6.9072				-8.16297	0.0342809
	-7.41798	6.9072				-8.15963	0.0345515
	-7.41464	6.9072				-8.1563	0.0345491
	-7.41131	6.9072				-8.15297	0.0345467
	-7.40797	6.90719				-8.14963	0.0342713
	-7.40464	6.90719				-8.1463	0.0342689
	-7.40131	6.90719				-8.14297	0.0342665
	-7.39797	6.90719				-8.13963	0.0342641
	-7.39464	6.90718				-8.1363	0.0342617
	-7.39131	6.90718				-8.13297	0.0342593
	-7.38797	6.90718				-8.12963	0.0342569
	-7.38464	6.90718				-8.1263	0.0342545
	-7.38131	6.90717				-8.12297	0.0342521
	-7.37797	6.90717				-8.11963	0.0342497
	-7.37464	6.90717				-8.1163	0.0342473
	-7.37131	6.90717				-8.11297	0.0342449
	-7.36797	6.90716				-8.10963	0.0342425
	-7.36464	6.90716				-8.1063	0.0342401
	-7.36131	6.90716				-8.10296	0.0342377
	-7.35797	6.90716				-8.09963	0.0342353
	-7.35464	6.90715				-8.0963	0.0342329
	-7.35131	6.90715				-8.09296	0.0342305
	-7.34797	6.90715				-8.08963	0.0342281
	-7.34464	6.90715				-8.0863	0.0342257
	-7.34131	6.90714				-8.08296	0.0342233
	-7.33797	6.90714				-8.07963	0.0342209
	-7.33464	6.90714				-8.0763	0.0336726
	-7.33131	6.90713				-8.07296	0.0336702
	-7.32797	6.90713				-8.06963	0.0333949
	-7.32464	6.90713				-8.0663	0.0333925
	-7.32131	6.90713				-8.06296	0.033936
	-7.31797	6.90712				-8.05963	0.0342065
	-7.31464	6.90712				-8.0563	0.0342041
	-7.31131	6.90712				-8.05296	0.0339288
	-7.30797	6.90712				-8.04963	0.0339264
	-7.30464	6.90711				-8.0463	0.033924
	-7.30131	6.90711				-8.04296	0.0336486
	-7.29797	6.90711				-8.03963	0.0331003
	-7.29464	6.90711				-8.0363	0.0330979
	-7.29131	6.9071				-8.03296	0.0330955
	-7.28797	6.9071				-8.02963	0.0330931
	-7.28464	6.9071				-8.0263	0.0330907
	-7.28131	6.9071				-8.02296	0.0330883
	-7.27797	6.90709				-8.01963	0.0330859
	-7.27464	6.90709				-8.0163	0.0330835
	-7.27131	6.90709				-8.01296	0.0330811
	-7.26797	6.90709				-8.00963	0.0330787
	-7.26464	6.90708				-8.0063	0.0330763
	-7.26131	6.90708				-8.00296	0.0330739
	-7.25797	6.90708				-7.99963	0.0330715
	-7.25464	6.9079				-7.9963	0.0330691
	-7.25131	6.90789				-7.99296	0.0330667
	-7.24797	6.90789				-7.98963	0.0330643
	-7.24464	6.90707				-7.9863	0.0330619
	-7.24131	6.90707				-7.98296	0.0330595
	-7.23797	6.90788				-7.97963	0.0330571
	-7.23464	6.90788				-7.9763	0.0330548
	-7.23131	6.90788				-7.97296	0.0330524
	-7.22797	6.90706				-7.96963	0.03305
	-7.22464	6.90705				-7.9663	0.0330476
	-7.22131	6.90705				-7.96296	0.0330452
	-7.21797	6.90705				-7.95963	0.0330428
	-7.21464	6.90705				-7.9563	0.0330404
	-7.21131	6.90704				-7.95296	0.033038
	-7.20797	6.90704				-7.94963	0.0330356
	-7.20464	6.90704				-7.9463	0.0330332
	-7.20131	6.90704				-7.94296	0.0330308
	-7.19797	6.90703				-7.93963	0.0330284
	-7.19464	6.90703				-7.9363	0.033026
	-7.19131	6.90703				-7.93296	0.0330236
	-7.18797	6.90702				-7.92963	0.0330212
	-7.18464	6.90702				-7.9263	0.0330188
	-7.1813	6.90702				-7.92296	0.0330164
	-7.17797	6.90702				-7.91963	0.033014
	-7.17464	6.90701				-7.91629	0.0330116
	-7.1713	6.90783				-7.91296	0.0330092
	-7.16797	6.90783				-7.90963	0.0330068
	-7.16464	6.90701				-7.90629	0.0327314
	-7.1613	6.907				-7.90296	0.032729
	-7.15797	6.907				-7.89963	0.0329996
	-7.15464	6.907				-7.89629	0.0329972
	-7.1513	6.907				-7.89296	0.0324489
	-7.14797	6.90699				-7.88963	0.03231
	-7.14464	6.90699				-7.88629	0.0321711
	-7.1413	6.90699				-7.88296	0.0321687
	-7.13797	6.90699				-7.87963	0.0322345
	-7.13464	6.90698				-7.87629	0.032198
	-7.1313	6.90698				-7.87296	0.0321615
	-7.12797	6.90698				-7.86963	0.0321591
	-7.12464	6.90698				-7.86629	0.0320202
	-7.1213	6.90697				-7.86296	0.0318814
	-7.11797	6.90697				-7.85963	0.031879
	-7.11464	6.90697				-7.85629	0.0318766
	-7.1113	6.90697				-7.85296	0.0318742
	-7.10797	6.90696				-7.84963	0.0318718
	-7.10464	6.90696				-7.84629	0.0318694
	-7.1013	6.90696				-7.84296	0.031867
	-7.09797	6.90696				-7.83963	0.0318646
	-7.09464	6.90695				-7.83629	0.0318622
	-7.0913	6.90695				-7.83296	0.0318598
	-7.08797	6.90695				-7.82963	0.0318574
	-7.08464	6.90695				-7.82629	0.031855
	-7.0813	6.90776				-7.82296	0.0318526
	-7.07797	6.90776				-7.81963	0.0318502
	-7.07464	6.90776				-7.81629	0.0318478
	-7.0713	6.90694				-7.81296	0.0318454
	-7.06797	6.90693				-7.80963	0.031843
	-7.06464	6.90693				-7.80629	0.0318406
	-7.0613	6.90693				-7.80296	0.0318382
	-7.05797	6.90692				-7.79963	0.0318358
	-7.05464	6.90692				-7.79629	0.0318334
	-7.0513	6.90692				-7.79296	0.031831
	-7.04797	6.90692				-7.78963	0.0318286
	-7.04464	6.90691				-7.78629	0.0318262
	-7.0413	6.90691				-7.78296	0.0318238
	-7.03797	6.90691				-7.77963	0.0318214
	-7.03464	6.90691				-7.77629	0.031819
	-7.0313	6.9069				-7.77296	0.0318166
	-7.02797	6.9069				-7.76963	0.0318142
	-7.02464	6.907				-7.76629	0.0318118
	-7.0213	6.90695				-7.76296	0.0318094
	-7.01797	6.90689				-7.75963	0.031807
	-7.01464	6.90689				-7.75629	0.0318046
	-7.0113	6.90689				-7.75296	0.0318022
	-7.00797	6.90689				-7.74963	0.0315268
	-7.00464	6.90688				-7.74629	0.0315244
	-7.0013	6.90688				-7.74296	0.031522
	-6.99797	6.90688				-7.73963	0.0307008
	-6.99464	6.9077				-7.73629	0.0309713
	-6.9913	6.90769				-7.73296	0.0311054
	-6.98797	6.90687				-7.72962	0.0312395
	-6.98464	6.90687				-7.72629	0.0312371
	-6.9813	6.90687				-7.72296	0.0312347
	-6.97797	6.90686				-7.71962	0.0317782
	-6.97464	6.90768				-7.71629	0.0317758
	-6.9713	6.90768				-7.71296	0.0315004
	-6.96797	6.90686				-7.70962	0.031498
	-6.96463	6.90685				-7.70629	0.0312227
	-6.9613	6.90685				-7.70296	0.0306744
	-6.95797	6.90685				-7.69962	0.030672
	-6.95463	6.90685				-7.69629	0.0306696
	-6.9513	6.90684				-7.69296	0.0306672
	-6.94797	6.90684				-7.68962	0.0306648
	-6.94463	6.90684				-7.68629	0.0306624
	-6.9413	6.90684				-7.68296	0.03066
	-6.93797	6.90683				-7.67962	0.0306576
	-6.93463	6.90683				-7.67629	0.0306552
	-6.9313	6.90683				-7.67296	0.0306528
	-6.92797	6.90682				-7.66962	0.0306504
	-6.92463	6.90682				-7.66629	0.030648
	-6.9213	6.90692				-7.66296	0.0306456
	-6.91797	6.90687				-7.65962	0.0306432
	-6.91463	6.90681				-7.65629	0.0306408
	-6.9113	6.90681				-7.65296	0.0306384
	-6.90797	6.90681				-7.64962	0.030636
	-6.90463	6.90681				-7.64629	0.0306336
	-6.9013	6.9068				-7.64296	0.0306312
	-6.89797	6.9068				-7.63962	0.0306288
	-6.89463	6.9068				-7.63629	0.0306264
	-6.8913	6.9068				-7.63296	0.030624
	-6.88797	6.90679				-7.62962	0.0306216
	-6.88463	6.90679				-7.62629	0.0306192
	-6.8813	6.90679				-7.62296	0.0306168
	-6.87797	6.90679				-7.61962	0.0306144
	-6.87463	6.90678				-7.61629	0.030612
	-6.8713	6.90678				-7.61296	0.0306096
	-6.86797	6.90678				-7.60962	0.0306072
	-6.86463	6.90678				-7.60629	0.0306048
	-6.8613	6.90677				-7.60296	0.0306024
	-6.85797	6.90677				-7.59962	0.0306
	-6.85463	6.90677				-7.59629	0.0305976
	-6.8513	6.90677				-7.59296	0.0305952
	-6.84797	6.90676				-7.58962	0.0305928
	-6.84463	6.90676				-7.58629	0.0300445
	-6.8413	6.90676				-7.58296	0.0297691
	-6.83797	6.90676				-7.57962	0.0297667
	-6.83463	6.90675				-7.57629	0.0297643
	-6.8313	6.90675				-7.57296	0.0296255
	-6.82797	6.90675				-7.56962	0.0294866
	-6.82463	6.90675				-7.56629	0.0295524
	-6.8213	6.90674				-7.56296	0.0295159
	-6.81797	6.90674				-7.55962	0.0294794
	-6.81463	6.90674				-7.55629	0.029477
	-6.8113	6.90674				-7.55296	0.0294746
	-6.80797	6.90673				-7.54962	0.0294722
	-6.80463	6.90673				-7.54629	0.0294698
	-6.8013	6.90673				-7.54295	0.0294674
	-6.79797	6.90672				-7.53962	0.029465
	-6.79463	6.90672				-7.53629	0.0294626
	-6.7913	6.90672				-7.53295	0.0294602
	-6.78797	6.90672				-7.52962	0.0294578
	-6.78463	6.90671				-7.52629	0.0294554
	-6.7813	6.90671				-7.52295	0.029453
	-6.77797	6.90671				-7.51962	0.0294506
	-6.77463	6.90671				-7.51629	0.0294482
	-6.7713	6.9067				-7.51295	0.0294458
	-6.76797	6.9067				-7.50962	0.0294434
	-6.76463	6.9067				-7.50629	0.029441
	-6.7613	6.9067				-7.50295	0.0294386
	-6.75797	6.90669				-7.49962	0.0294362
	-6.75463	6.90669				-7.49629	0.0294338
	-6.7513	6.90669				-7.49295	0.0294314
	-6.74796	6.90669				-7.48962	0.029429
	-6.74463	6.90668				-7.48629	0.0294266
	-6.7413	6.90668				-7.48295	0.0286054
	-6.73796	6.90668				-7.47962	0.028603
	-6.73463	6.90668				-7.47629	0.0286006
	-6.7313	6.90667				-7.47295	0.0284617
	-6.72796	6.90667				-7.46962	0.0283228
	-6.72463	6.90667				-7.46629	0.0283204
	-6.7213	6.90667				-7.46295	0.028318
	-6.71796	6.90666				-7.45962	0.0283156
	-6.71463	6.90666				-7.45629	0.0283132
	-6.7113	6.90666				-7.45295	0.0283108
	-6.70796	6.90666				-7.44962	0.0283084
	-6.70463	6.90665				-7.44629	0.028306
	-6.7013	6.90665				-7.44295	0.0283036
	-6.69796	6.90665				-7.43962	0.0283012
	-6.69463	6.90665				-7.43629	0.0282988
	-6.6913	6.90664				-7.43295	0.0282964
	-6.68796	6.90664				-7.42962	0.028294
	-6.68463	6.90664				-7.42629	0.0282916
	-6.6813	6.90664				-7.42295	0.0282892
	-6.67796	6.90663				-7.41962	0.0282868
	-6.67463	6.90663				-7.41629	0.0282844
	-6.6713	6.90663				-7.41295	0.028282
	-6.66796	6.90662				-7.40962	0.0282796
	-6.66463	6.90662				-7.40629	0.0282772
	-6.6613	6.90662				-7.40295	0.0282748
	-6.65796	6.90662				-7.39962	0.0282724
	-6.65463	6.90661				-7.39629	0.02827
	-6.6513	6.90661				-7.39295	0.0282676
	-6.64796	6.90661				-7.38962	0.0279923
	-6.64463	6.90661				-7.38629	0.0277169
	-6.6413	6.9066				-7.38295	0.0274416
	-6.63796	6.9066				-7.37962	0.0271662
	-6.63463	6.9066				-7.37629	0.0274368
	-6.6313	6.9066				-7.37295	0.0274344
	-6.62796	6.90659				-7.36962	0.027432
	-6.62463	6.90659				-7.36629	0.0271566
	-6.6213	6.90659				-7.36295	0.0271542
	-6.61796	6.90659				-7.35962	0.0271518
	-6.61463	6.90658				-7.35628	0.0271494
	-6.6113	6.90658				-7.35295	0.027147
	-6.60796	6.90658				-7.34962	0.0271446
	-6.60463	6.90658				-7.34628	0.0271422
	-6.6013	6.90657				-7.34295	0.0271398
	-6.59796	6.90657				-7.33962	0.0271374
	-6.59463	6.90164				-7.33628	0.027135
	-6.5913	6.89754				-7.33295	0.0271326
	-6.58796	6.89671				-7.32962	0.0271302
	-6.58463	6.89712				-7.32628	0.0271278
	-6.5813	6.89691				-7.32295	0.0271254
	-6.57796	6.8967				-7.31962	0.027123
	-6.57463	6.8967				-7.31628	0.0271206
	-6.5713	6.8967				-7.31295	0.0271182
	-6.56796	6.8967				-7.30962	0.0271158
	-6.56463	6.89669				-7.30628	0.0271134
	-6.5613	6.89669				-7.30295	0.027111
	-6.55796	6.89669				-7.29962	0.0268357
	-6.55463	6.89669				-7.29628	0.0268333
	-6.5513	6.89668				-7.29295	0.0268309
	-6.54796	6.89668				-7.28962	0.0268285
	-6.54463	6.89668				-7.28628	0.0268261
	-6.5413	6.89668				-7.28295	0.0265507
	-6.53796	6.89667				-7.27962	0.0262754
	-6.53463	6.89667				-7.27628	0.026
	-6.5313	6.89667				-7.27295	0.0259976
	-6.52796	6.89667				-7.26962	0.0259952
	-6.52463	6.89666				-7.26628	0.0259928
	-6.52129	6.89666				-7.26295	0.0259904
	-6.51796	6.89666				-7.25962	0.025988
	-6.51463	6.89666				-7.25628	0.0259856
	-6.51129	6.89665				-7.25295	0.0259832
	-6.50796	6.89665				-7.24962	0.0259808
	-6.50463	6.89665				-7.24628	0.0259784
	-6.50129	6.89664				-7.24295	0.025976
	-6.49796	6.89664				-7.23962	0.0259736
	-6.49463	6.89664				-7.23628	0.0259712
	-6.49129	6.89664				-7.23295	0.0259688
	-6.48796	6.89663				-7.22962	0.0259664
	-6.48463	6.89663				-7.22628	0.025964
	-6.48129	6.89663				-7.22295	0.0259616
	-6.47796	6.89663				-7.21962	0.0259592
	-6.47463	6.89662				-7.21628	0.0259568
	-6.47129	6.89662				-7.21295	0.0259544
	-6.46796	6.89662				-7.20962	0.025952
	-6.46463	6.89662				-7.20628	0.0259496
	-6.46129	6.89661				-7.20295	0.0259472
	-6.45796	6.89661				-7.19962	0.0259448
	-6.45463	6.89661				-7.19628	0.0259424
	-6.45129	6.89661				-7.19295	0.02594
	-6.44796	6.8966				-7.18962	0.0256647
	-6.44463	6.8966				-7.18628	0.0256623
	-6.44129	6.8966				-7.18295	0.025114
	-6.43796	6.8966				-7.17962	0.0251116
	-6.43463	6.89659				-7.17628	0.0248362
	-6.43129	6.89659				-7.17295	0.0248338
	-6.42796	6.89659				-7.16961	0.0248314
	-6.42463	6.89659				-7.16628	0.024829
	-6.42129	6.89658				-7.16295	0.0248266
	-6.41796	6.89658				-7.15961	0.0248242
	-6.41463	6.89658				-7.15628	0.0248218
	-6.41129	6.89658				-7.15295	0.0248194
	-6.40796	6.89657				-7.14961	0.024817
	-6.40463	6.89657				-7.14628	0.0248146
	-6.40129	6.89657				-7.14295	0.0248122
	-6.39796	6.89657				-7.13961	0.0248098
	-6.39463	6.89656				-7.13628	0.0248074
	-6.39129	6.89656				-7.13295	0.024805
	-6.38796	6.89656				-7.12961	0.0248026
	-6.38463	6.89656				-7.12628	0.0248002
	-6.38129	6.89655				-7.12295	0.0247978
	-6.37796	6.89655				-7.11961	0.0247954
	-6.37463	6.89655				-7.11628	0.024793
	-6.37129	6.89654				-7.11295	0.0247906
	-6.36796	6.89654				-7.10961	0.0247882
	-6.36463	6.89654				-7.10628	0.0247858
	-6.36129	6.89654				-7.10295	0.0247834
	-6.35796	6.89653				-7.09961	0.0245081
	-6.35463	6.89653				-7.09628	0.0236868
	-6.35129	6.89653				-7.09295	0.0242304
	-6.34796	6.89653				-7.08961	0.0245009
	-6.34463	6.89652				-7.08628	0.0247715
	-6.34129	6.89652				-7.08295	0.0247691
	-6.33796	6.89652				-7.07961	0.0247667
	-6.33463	6.89652				-7.07628	0.0247643
	-6.33129	6.89651				-7.07295	0.0247619
	-6.32796	6.89651				-7.06961	0.0247595
	-6.32463	6.89651				-7.06628	0.0247571
	-6.32129	6.89651				-7.06295	0.0244817
	-6.31796	6.8965				-7.05961	0.0244793
	-6.31463	6.8965				-7.05628	0.0244769
	-6.31129	6.8965				-7.05295	0.0244745
	-6.30796	6.8965				-7.04961	0.0244721
	-6.30462	6.89649				-7.04628	0.0244697
	-6.30129	6.89649				-7.04295	0.0244673
	-6.29796	6.89649				-7.03961	0.0247379
	-6.29462	6.89649				-7.03628	0.0247355
	-6.29129	6.89648				-7.03295	0.0244601
	-6.28796	6.89648				-7.02961	0.0244577
	-6.28462	6.89648				-7.02628	0.0244553
	-6.28129	6.89648				-7.02295	0.0244529
	-6.27796	6.89647				-7.01961	0.0239046
	-6.27462	6.89647				-7.01628	0.0239022
	-6.27129	6.89647				-7.01295	0.0238998
	-6.26796	6.89647				-7.00961	0.0238974
	-6.26462	6.89646				-7.00628	0.0236221
	-6.26129	6.89646				-7.00295	0.0236197
	-6.25796	6.89646				-6.99961	0.0236173
	-6.25462	6.89646				-6.99628	0.0236149
	-6.25129	6.89645				-6.99294	0.0236125
	-6.24796	6.89645				-6.98961	0.0236101
	-6.24462	6.89645				-6.98628	0.0236077
	-6.24129	6.89644				-6.98294	0.0236053
	-6.23796	6.89644				-6.97961	0.0236029
	-6.23462	6.89644				-6.97628	0.0236005
	-6.23129	6.89644				-6.97294	0.0235981
	-6.22796	6.89643				-6.96961	0.0235957
	-6.22462	6.89643				-6.96628	0.0235933
	-6.22129	6.89643				-6.96294	0.0235909
	-6.21796	6.89643				-6.95961	0.0235885
	-6.21462	6.89642				-6.95628	0.0235861
	-6.21129	6.89642				-6.95294	0.0235837
	-6.20796	6.89642				-6.94961	0.0235813
	-6.20462	6.89642				-6.94628	0.0235789
	-6.20129	6.89641				-6.94294	0.0235765
	-6.19796	6.89641				-6.93961	0.0235741
	-6.19462	6.89641				-6.93628	0.0235717
	-6.19129	6.89641				-6.93294	0.0235693
	-6.18796	6.8964				-6.92961	0.0235669
	-6.18462	6.8964				-6.92628	0.0235645
	-6.18129	6.8964				-6.92294	0.0235621
	-6.17796	6.8964				-6.91961	0.0235597
	-6.17462	6.89639				-6.91628	0.0235573
	-6.17129	6.89639				-6.91294	0.0235549
	-6.16796	6.89639				-6.90961	0.0235525
	-6.16462	6.89639				-6.90628	0.0235501
	-6.16129	6.89638				-6.90294	0.0235477
	-6.15796	6.89638				-6.89961	0.0235453
	-6.15462	6.89638				-6.89628	0.0235429
	-6.15129	6.89638				-6.89294	0.0235405
	-6.14796	6.89637				-6.88961	0.0235381
	-6.14462	6.89637				-6.88628	0.0235357
	-6.14129	6.89637				-6.88294	0.0235333
	-6.13796	6.89637				-6.87961	0.0235309
	-6.13462	6.89636				-6.87628	0.0235285
	-6.13129	6.89636				-6.87294	0.0235261
	-6.12796	6.89636				-6.86961	0.0235237
	-6.12462	6.89636				-6.86628	0.0235213
	-6.12129	6.89635				-6.86294	0.0235189
	-6.11796	6.89635				-6.85961	0.0235165
	-6.11462	6.89635				-6.85628	0.0235141
	-6.11129	6.89634				-6.85294	0.0235117
	-6.10796	6.89634				-6.84961	0.0235093
	-6.10462	6.89634				-6.84628	0.0235069
	-6.10129	6.89634				-6.84294	0.0235045
	-6.09796	6.89633				-6.83961	0.0235021
	-6.09462	6.89633				-6.83628	0.0234997
	-6.09129	6.89633				-6.83294	0.0234973
	-6.08795	6.89633				-6.82961	0.0234949
	-6.08462	6.89632				-6.82628	0.0234925
	-6.08129	6.89632				-6.82294	0.0234901
	-6.07795	6.89632				-6.81961	0.0234877
	-6.07462	6.89632				-6.81628	0.0234853
	-6.07129	6.89631				-6.81294	0.0234829
	-6.06795	6.89631				-6.80961	0.0234805
	-6.06462	6.89631				-6.80627	0.0234781
	-6.06129	6.89631				-6.80294	0.0234757
	-6.05795	6.8963				-6.79961	0.0234733
	-6.05462	6.8963				-6.79627	0.0234709
	-6.05129	6.8963				-6.79294	0.0234685
	-6.04795	6.8963				-6.78961	0.0234661
	-6.04462	6.89629				-6.78627	0.0234637
	-6.04129	6.89629				-6.78294	0.0234613
	-6.03795	6.89629				-6.77961	0.0234589
	-6.03462	6.89629				-6.77627	0.0234565
	-6.03129	6.89628				-6.77294	0.0234541
	-6.02795	6.89628				-6.76961	0.0234517
	-6.02462	6.89628				-6.76627	0.0234493
	-6.02129	6.89628				-6.76294	0.0234469
	-6.01795	6.89627				-6.75961	0.0234445
	-6.01462	6.89627				-6.75627	0.0234421
	-6.01129	6.89627				-6.75294	0.0234397
	-6.00795	6.89627				-6.74961	0.0234373
	-6.00462	6.89626				-6.74627	0.0234349
	-6.00129	6.89626				-6.74294	0.0234325
	-5.99795	6.89626				-6.73961	0.0234301
	-5.99462	6.89626				-6.73627	0.0234277
	-5.99129	6.89625				-6.73294	0.0234253
	-5.98795	6.89625				-6.72961	0.0234229
	-5.98462	6.89625				-6.72627	0.0234205
	-5.98129	6.89624				-6.72294	0.0234181
	-5.97795	6.89624				-6.71961	0.0234157
	-5.97462	6.89624				-6.71627	0.0234133
	-5.97129	6.89624				-6.71294	0.0234109
	-5.96795	6.89623				-6.70961	0.0234085
	-5.96462	6.89623				-6.70627	0.0234061
	-5.96129	6.89623				-6.70294	0.0234037
	-5.95795	6.89623				-6.69961	0.0234013
	-5.95462	6.89622				-6.69627	0.0233989
	-5.95129	6.89622				-6.69294	0.0233965
	-5.94795	6.89622				-6.68961	0.0233941
	-5.94462	6.89622				-6.68627	0.0233917
	-5.94129	6.89621				-6.68294	0.0233893
	-5.93795	6.89621				-6.67961	0.0233869
	-5.93462	6.89621				-6.67627	0.0233845
	-5.93129	6.89621				-6.67294	0.0233821
	-5.92795	6.8962				-6.66961	0.0233797
	-5.92462	6.8962				-6.66627	0.0233773
	-5.92129	6.8962				-6.66294	0.0233749
	-5.91795	6.8962				-6.65961	0.0233725
	-5.91462	6.89619				-6.65627	0.0233701
	-5.91129	6.89619				-6.65294	0.0233677
	-5.90795	6.89619				-6.64961	0.0233653
	-5.90462	6.89619				-6.64627	0.0233629
	-5.90129	6.89618				-6.64294	0.0233605
	-5.89795	6.89618				-6.63961	0.0233581
	-5.89462	6.89618				-6.63627	0.0233557
	-5.89129	6.89618				-6.63294	0.0233533
	-5.88795	6.89617				-6.62961	0.0233509
	-5.88462	6.89617				-6.62627	0.0233485
	-5.88129	6.89617				-6.62294	0.0233461
	-5.87795	6.89617				-6.6196	0.0233437
	-5.87462	6.89616				-6.61627	0.0233413
	-5.87129	6.89616				-6.61294	0.0233389
	-5.86795	6.89616				-6.6096	0.0233365
	-5.86462	6.89616				-6.60627	0.0233341
	-5.86128	6.89615				-6.60294	0.0233317
	-5.85795	6.89615				-6.5996	0.0233293
	-5.85462	6.89615				-6.59627	0.0233269
	-5.85128	6.89614				-6.59294	0.0233245
	-5.84795	6.89614				-6.5896	0.0233221
	-5.84462	6.89614				-6.58627	0.0233197
	-5.84128	6.89614				-6.58294	0.0233173
	-5.83795	6.89613				-6.5796	0.0233149
	-5.83462	6.89613				-6.57627	0.0233125
	-5.83128	6.89613				-6.57294	0.0233101
	-5.82795	6.89613				-6.5696	0.0233077
	-5.82462	6.89612				-6.56627	0.0233053
	-5.82128	6.89612				-6.56294	0.0233029
	-5.81795	6.89612				-6.5596	0.0233005
	-5.81462	6.89612				-6.55627	0.0232981
	-5.81128	6.89611				-6.55294	0.0232957
	-5.80795	6.89611				-6.5496	0.0232933
	-5.80462	6.89611				-6.54627	0.0232909
	-5.80128	6.89611				-6.54294	0.0232885
	-5.79795	6.8961				-6.5396	0.0232861
	-5.79462	6.8961				-6.53627	0.0232837
	-5.79128	6.8961				-6.53294	0.0232813
	-5.78795	6.8961				-6.5296	0.0232789
	-5.78462	6.89609				-6.52627	0.0232765
	-5.78128	6.89609				-6.52294	0.0232741
	-5.77795	6.89609				-6.5196	0.0232717
	-5.77462	6.89609				-6.51627	0.0232693
	-5.77128	6.89608				-6.51294	0.0232669
	-5.76795	6.89608				-6.5096	0.0232645
	-5.76462	6.89608				-6.50627	0.0232621
	-5.76128	6.89608				-6.50294	0.0232597
	-5.75795	6.89607				-6.4996	0.0232573
	-5.75462	6.89607				-6.49627	0.0232549
	-5.75128	6.89607				-6.49294	0.0232525
	-5.74795	6.89607				-6.4896	0.0232501
	-5.74462	6.89606				-6.48627	0.0232477
	-5.74128	6.89606				-6.48294	0.0232453
	-5.73795	6.89606				-6.4796	0.0232429
	-5.73462	6.89606				-6.47627	0.0232405
	-5.73128	6.89605				-6.47294	0.0232381
	-5.72795	6.89605				-6.4696	0.0232357
	-5.72462	6.89605				-6.46627	0.0232333
	-5.72128	6.89604				-6.46294	0.0232309
	-5.71795	6.89604				-6.4596	0.0232285
	-5.71462	6.89604				-6.45627	0.0232261
	-5.71128	6.89604				-6.45294	0.0232237
	-5.70795	6.89603				-6.4496	0.0232213
	-5.70462	6.89603				-6.44627	0.0232189
	-5.70128	6.89603				-6.44294	0.0232165
	-5.69795	6.89603				-6.4396	0.0232141
	-5.69462	6.89602				-6.43627	0.0232117
	-5.69128	6.89602				-6.43293	0.0232093
	-5.68795	6.89602				-6.4296	0.0232069
	-5.68462	6.89602				-6.42627	0.0232045
	-5.68128	6.89601				-6.42293	0.0232021
	-5.67795	6.89601				-6.4196	0.0231997
	-5.67462	6.89601				-6.41627	0.0231973
	-5.67128	6.89601				-6.41293	0.0231949
	-5.66795	6.896				-6.4096	0.0231925
	-5.66462	6.90503				-6.40627	0.0231901
	-5.66128	6.90544				-6.40293	0.0231877
	-5.65795	6.90585				-6.3996	0.0231853
	-5.65462	6.90595				-6.39627	0.0231829
	-5.65128	6.90589				-6.39293	0.0231805
	-5.64795	6.90584				-6.3896	0.0231781
	-5.64461	6.90584				-6.38627	0.0231757
	-5.64128	6.90584				-6.38293	0.0231733
	-5.63795	6.90583				-6.3796	0.0231709
	-5.63461	6.90583				-6.37627	0.0231685
	-5.63128	6.90583				-6.37293	0.0231661
	-5.62795	6.90665				-6.3696	0.0231637
	-5.62461	6.90664				-6.36627	0.0231613
	-5.62128	6.90664				-6.36293	0.0231589
	-5.61795	6.90582				-6.3596	0.0231565
	-5.61461	6.90664				-6.35627	0.0231541
	-5.61128	6.90663				-6.35293	0.0231517
	-5.60795	6.90663				-6.3496	0.0231493
	-5.60461	6.90663				-6.34627	0.0231469
	-5.60128	6.90622				-6.34293	0.0231445
	-5.59795	6.9058				-6.3396	0.0231421
	-5.59461	6.9058				-6.33627	0.0231397
	-5.59128	6.9058				-6.33293	0.0231373
	-5.58795	6.90579				-6.3296	0.0231349
	-5.58461	6.90579				-6.32627	0.0231325
	-5.58128	6.90579				-6.32293	0.0231301
	-5.57795	6.90579				-6.3196	0.0231277
	-5.57461	6.90578				-6.31627	0.0231253
	-5.57128	6.90578				-6.31293	0.0231229
	-5.56795	6.90588				-6.3096	0.0231205
	-5.56461	6.90583				-6.30627	0.0231181
	-5.56128	6.90577				-6.30293	0.0231157
	-5.55795	6.90577				-6.2996	0.0231133
	-5.55461	6.90577				-6.29627	0.022838
	-5.55128	6.90577				-6.29293	0.0231085
	-5.54795	6.90576				-6.2896	0.0231061
	-5.54461	6.90576				-6.28627	0.0231037
	-5.54128	6.90576				-6.28293	0.0231013
	-5.53795	6.90576				-6.2796	0.0230989
	-5.53461	6.90575				-6.27627	0.0228236
	-5.53128	6.90575				-6.27293	0.0230941
	-5.52795	6.90575				-6.2696	0.0230917
	-5.52461	6.90575				-6.26627	0.0230893
	-5.52128	6.90574				-6.26293	0.0230869
	-5.51795	6.90574				-6.2596	0.0230845
	-5.51461	6.90574				-6.25627	0.0230822
	-5.51128	6.90574				-6.25293	0.0230798
	-5.50795	6.90573				-6.2496	0.0230774
	-5.50461	6.90573				-6.24626	0.0225291
	-5.50128	6.90573				-6.24293	0.0224243
	-5.49795	6.90573				-6.2396	0.0223195
	-5.49461	6.90613				-6.23626	0.021976
	-5.49128	6.90654				-6.23293	0.0219736
	-5.48795	6.90654				-6.2296	0.0220394
	-5.48461	6.90571				-6.22626	0.0220029
	-5.48128	6.90571				-6.22293	0.0219664
	-5.47795	6.90612				-6.2196	0.021964
	-5.47461	6.90653				-6.21626	0.0219616
	-5.47128	6.90653				-6.21293	0.0219592
	-5.46795	6.90652				-6.2096	0.0219568
	-5.46461	6.90734				-6.20626	0.0219544
	-5.46128	6.90734				-6.20293	0.021952
	-5.45795	6.90652				-6.1996	0.0219496
	-5.45461	6.90651				-6.19626	0.0219472
	-5.45128	6.90651				-6.19293	0.0219448
	-5.44795	6.90651				-6.1896	0.0219424
	-5.44461	6.90651				-6.18626	0.02194
	-5.44128	6.9065				-6.18293	0.0219376
	-5.43795	6.90732				-6.1796	0.0219352
	-5.43461	6.90732				-6.17626	0.0219328
	-5.43128	6.90649				-6.17293	0.0219304
	-5.42795	6.90649				-6.1696	0.021928
	-5.42461	6.90659				-6.16626	0.0219256
	-5.42128	6.90654				-6.16293	0.0219232
	-5.41794	6.90648				-6.1596	0.0219208
	-5.41461	6.90648				-6.15626	0.0219184
	-5.41128	6.90648				-6.15293	0.021916
	-5.40794	6.90566				-6.1496	0.0219136
	-5.40461	6.90647				-6.14626	0.0219112
	-5.40128	6.90647				-6.14293	0.0219088
	-5.39794	6.90565				-6.1396	0.0219064
	-5.39461	6.90565				-6.13626	0.021904
	-5.39128	6.90564				-6.13293	0.0219016
	-5.38794	6.90605				-6.1296	0.0216262
	-5.38461	6.90646				-6.12626	0.0218968
	-5.38128	6.90656				-6.12293	0.0218944
	-5.37794	6.90651				-6.1196	0.021892
	-5.37461	6.90645				-6.11626	0.0218896
	-5.37128	6.90645				-6.11293	0.0218872
	-5.36794	6.90645				-6.1096	0.0213389
	-5.36461	6.90644				-6.10626	0.0212
	-5.36128	6.90644				-6.10293	0.0210611
	-5.35794	6.90726				-6.0996	0.0210246
	-5.35461	6.90726				-6.09626	0.0209881
	-5.35128	6.90643				-6.09293	0.020781
	-5.34794	6.90643				-6.0896	0.0207786
	-5.34461	6.90643				-6.08626	0.0207762
	-5.34128	6.90643				-6.08293	0.0207738
	-5.33794	6.90642				-6.0796	0.0207714
	-5.33461	6.90642				-6.07626	0.020769
	-5.33128	6.90642				-6.07293	0.0207666
	-5.32794	6.90559				-6.0696	0.0207642
	-5.32461	6.9058				-6.06626	0.0207618
	-5.32128	6.90569				-6.06293	0.0207594
	-5.31794	6.90559				-6.05959	0.020757
	-5.31461	6.90579				-6.05626	0.0207546
	-5.31128	6.90568				-6.05293	0.0207522
	-5.30794	6.90558				-6.04959	0.0207498
	-5.30461	6.90722				-6.04626	0.0207474
	-5.30128	6.90722				-6.04293	0.020745
	-5.29794	6.90721				-6.03959	0.0207426
	-5.29461	6.90639				-6.03626	0.0207402
	-5.29128	6.90598				-6.03293	0.0207378
	-5.28794	6.90556				-6.02959	0.0207354
	-5.28461	6.90638				-6.02626	0.0201871
	-5.28128	6.90638				-6.02293	0.0199117
	-5.27794	6.90638				-6.01959	0.0199093
	-5.27461	6.90555				-6.01626	0.0199069
	-5.27128	6.90555				-6.01293	0.0196316
	-5.26794	6.90555				-6.00959	0.0196292
	-5.26461	6.90555				-6.00626	0.0196268
	-5.26128	6.90554				-6.00293	0.0196244
	-5.25794	6.90554				-5.99959	0.019622
	-5.25461	6.90554				-5.99626	0.0196196
	-5.25128	6.90554				-5.99293	0.0196172
	-5.24794	6.90553				-5.98959	0.0196148
	-5.24461	6.90635				-5.98626	0.0196124
	-5.24128	6.90635				-5.98293	0.01961
	-5.23794	6.90635				-5.97959	0.0196076
	-5.23461	6.90552				-5.97626	0.0196052
	-5.23128	6.90552				-5.97293	0.0196028
	-5.22794	6.90552				-5.96959	0.0196004
	-5.22461	6.90551				-5.96626	0.019598
	-5.22128	6.90551				-5.96293	0.0195956
	-5.21794	6.90551				-5.95959	0.0195932
	-5.21461	6.90551				-5.95626	0.0195908
	-5.21128	6.90592				-5.95293	0.0193154
	-5.20794	6.90632				-5.94959	0.0184942
	-5.20461	6.90632				-5.94626	0.0184918
	-5.20127	6.90632				-5.94293	0.0190353
	-5.19794	6.90652				-5.93959	0.0191694
	-5.19461	6.90642				-5.93626	0.019167
	-5.19127	6.90631				-5.93293	0.0191646
	-5.18794	6.90631				-5.92959	0.0190257
	-5.18461	6.90631				-5.92626	0.0184774
	-5.18127	6.90548				-5.92293	0.018475
	-5.17794	6.90558				-5.91959	0.0184726
	-5.17461	6.90553				-5.91626	0.0184702
	-5.17127	6.90547				-5.91293	0.0184678
	-5.16794	6.90629				-5.90959	0.0184654
	-5.16461	6.90629				-5.90626	0.018463
	-5.16127	6.90639				-5.90293	0.0184606
	-5.15794	6.90634				-5.89959	0.0184582
	-5.15461	6.90628				-5.89626	0.0184558
	-5.15127	6.90628				-5.89293	0.0184534
	-5.14794	6.90546				-5.88959	0.018451
	-5.14461	6.90545				-5.88626	0.0184486
	-5.14127	6.90545				-5.88293	0.0184462
	-5.13794	6.90545				-5.87959	0.0184438
	-5.13461	6.90545				-5.87626	0.0184414
	-5.13127	6.90544				-5.87292	0.018166
	-5.12794	6.90544				-5.86959	0.0181636
	-5.12461	6.90544				-5.86626	0.0180248
	-5.12127	6.90544				-5.86292	0.0178859
	-5.11794	6.90543				-5.85959	0.0178835
	-5.11461	6.90543				-5.85626	0.0173352
	-5.11127	6.90543				-5.85292	0.0173328
	-5.10794	6.90543				-5.84959	0.0173304
	-5.10461	6.90542				-5.84626	0.017328
	-5.10127	6.90542				-5.84292	0.0173256
	-5.09794	6.90624				-5.83959	0.0173232
	-5.09461	6.90624				-5.83626	0.0173208
	-5.09127	6.90541				-5.83292	0.0173184
	-5.08794	6.90551				-5.82959	0.017316
	-5.08461	6.90546				-5.82626	0.0173136
	-5.08127	6.9054				-5.82292	0.0173112
	-5.07794	6.90704				-5.81959	0.0173088
	-5.07461	6.90704				-5.81626	0.0173064
	-5.07127	6.9054				-5.81292	0.017304
	-5.06794	6.90539				-5.80959	0.0173016
	-5.06461	6.90621				-5.80626	0.0172992
	-5.06127	6.90621				-5.80292	0.0170239
	-5.05794	6.90539				-5.79959	0.0167485
	-5.05461	6.90621				-5.79626	0.0166096
	-5.05127	6.9062				-5.79292	0.0164708
	-5.04794	6.9062				-5.78959	0.0164684
	-5.04461	6.9062				-5.78626	0.016193
	-5.04127	6.90619				-5.78292	0.0161906
	-5.03794	6.90619				-5.77959	0.0161882
	-5.03461	6.90537				-5.77626	0.0161858
	-5.03127	6.90537				-5.77292	0.0161834
	-5.02794	6.90536				-5.76959	0.016181
	-5.02461	6.90536				-5.76626	0.0161786
	-5.02127	6.90556				-5.76292	0.0161762
	-5.01794	6.90546				-5.75959	0.0161738
	-5.01461	6.90535				-5.75626	0.0161714
	-5.01127	6.90535				-5.75292	0.016169
	-5.00794	6.90617				-5.74959	0.0161666
	-5.00461	6.90617				-5.74626	0.0161642
	-5.00127	6.90616				-5.74292	0.0161618
	-4.99794	6.90534				-5.73959	0.0161594
	-4.99461	6.90534				-5.73626	0.0158841
	-4.99127	6.90534				-5.73292	0.0150628
	-4.98794	6.90533				-5.72959	0.0150604
	-4.9846	6.90574				-5.72626	0.015058
	-4.98127	6.90615				-5.72292	0.0150556
	-4.97794	6.90615				-5.71959	0.0150532
	-4.9746	6.90532				-5.71626	0.0150508
	-4.97127	6.90532				-5.71292	0.0150484
	-4.96794	6.90532				-5.70959	0.015046
	-4.9646	6.90531				-5.70626	0.0150436
	-4.96127	6.90593				-5.70292	0.0150412
	-4.95794	6.90603				-5.69959	0.0150388
	-4.9546	6.90613				-5.69626	0.0150364
	-4.95127	6.90613				-5.69292	0.015034
	-4.94794	6.90612				-5.68959	0.0150316
	-4.9446	6.90694				-5.68625	0.0150292
	-4.94127	6.90694				-5.68292	0.0150268
	-4.93794	6.90529				-5.67959	0.0144785
	-4.9346	6.90529				-5.67625	0.0143396
	-4.93127	6.90529				-5.67292	0.0142008
	-4.92794	6.90529				-5.66959	0.0139254
	-4.9246	6.90611				-5.66625	0.013923
	-4.92127	6.9061				-5.66292	0.0139206
	-4.91794	6.90692				-5.65959	0.0139182
	-4.9146	6.90692				-5.65625	0.0139158
	-4.91127	6.90609				-5.65292	0.0139134
	-4.90794	6.90609				-5.64959	0.013911
	-4.9046	6.90609				-5.64625	0.0139086
	-4.90127	6.90609				-5.64292	0.0139062
	-4.89794	6.90608				-5.63959	0.0139038
	-4.8946	6.90608				-5.63625	0.0139014
	-4.89127	6.90608				-5.63292	0.0133531
	-4.88794	6.90608				-5.62959	0.0132142
	-4.8846	6.90607				-5.62625	0.0130754
	-4.88127	6.90607				-5.62292	0.013073
	-4.87794	6.90689				-5.61959	0.0130706
	-4.8746	6.90689				-5.61625	0.0127952
	-4.87127	6.90689				-5.61292	0.0127928
	-4.86794	6.90606				-5.60959	0.0127904
	-4.8646	6.90606				-5.60625	0.012788
	-4.86127	6.90688				-5.60292	0.0127856
	-4.85794	6.90687				-5.59959	0.0127832
	-4.8546	6.90687				-5.59625	0.0127808
	-4.85127	6.90605				-5.59292	0.0127784
	-4.84794	6.90605				-5.58959	0.012776
	-4.8446	6.90522				-5.58625	0.0127736
	-4.84127	6.90532				-5.58292	0.0124983
	-4.83794	6.90527				-5.57959	0.01195
	-4.8346	6.90521				-5.57625	0.0119476
	-4.83127	6.90542				-5.57292	0.0116722
	-4.82794	6.90531				-5.56959	0.0116698
	-4.8246	6.90521				-5.56625	0.0116674
	-4.82127	6.90562				-5.56292	0.011665
	-4.81794	6.90541				-5.55959	0.0116626
	-4.8146	6.9052				-5.55625	0.0116602
	-4.81127	6.90561				-5.55292	0.0116578
	-4.80794	6.90602				-5.54959	0.0116554
	-4.8046	6.90601				-5.54625	0.011653
	-4.80127	6.90601				-5.54292	0.0116506
	-4.79794	6.90519				-5.53959	0.0116482
	-4.7946	6.90559				-5.53625	0.0113729
	-4.79127	6.90539				-5.53292	0.0113705
	-4.78794	6.90518				-5.52959	0.0110951
	-4.7846	6.906				-5.52625	0.0105468
	-4.78127	6.90682				-5.52292	0.0105444
	-4.77794	6.90763				-5.51959	0.010542
	-4.7746	6.90763				-5.51625	0.0105396
	-4.77127	6.90763				-5.51292	0.0105372
	-4.76794	6.90598				-5.50959	0.0105348
	-4.7646	6.9068				-5.50625	0.0105324
	-4.76127	6.90762				-5.50292	0.01053
	-4.75793	6.90762				-5.49958	0.0105276
	-4.7546	6.90762				-5.49625	0.0105252
	-4.75127	6.90597				-5.49292	0.0105228
	-4.74793	6.90515				-5.48958	0.0102475
	-4.7446	6.90679				-5.48625	0.00969918
	-4.74127	6.90679				-5.48292	0.00942383
	-4.73793	6.90678				-5.47958	0.00942143
	-4.7346	6.90596				-5.47625	0.00941903
	-4.73127	6.90514				-5.47292	0.00941663
	-4.72793	6.9076				-5.46958	0.00941423
	-4.7246	6.90759				-5.46625	0.00941184
	-4.72127	6.90759				-5.46292	0.00940944
	-4.71793	6.90595				-5.45958	0.00940704
	-4.7146	6.90615				-5.45625	0.00940464
	-4.71127	6.90604				-5.45292	0.00940224
	-4.70793	6.90594				-5.44958	0.00939984
	-4.7046	6.90635				-5.44625	0.00857859
	-4.70127	6.90675				-5.44292	0.00830324
	-4.69793	6.90675				-5.43958	0.00830084
	-4.6946	6.90675				-5.43625	0.00829844
	-4.69127	6.90675				-5.43292	0.00829604
	-4.68793	6.90674				-5.42958	0.00829364
	-4.6846	6.90674				-5.42625	0.00829124
	-4.68127	6.90592				-5.42292	0.00828884
	-4.67793	6.90509				-5.41958	0.00828644
	-4.6746	6.90591				-5.41625	0.00801109
	-4.67127	6.90591				-5.41292	0.00746279
	-4.66793	6.90632				-5.40958	0.00718744
	-4.6646	6.90673				-5.40625	0.00718504
	-4.66127	6.90672				-5.40292	0.00718264
	-4.65793	6.90672				-5.39958	0.00718024
	-4.6546	6.90672				-5.39625	0.00717784
	-4.65127	6.90589				-5.39292	0.00717544
	-4.64793	6.90589				-5.38958	0.00717304
	-4.6446	6.90589				-5.38625	0.00717064
	-4.64127	6.90671				-5.38292	0.00716824
	-4.63793	6.90671				-5.37958	0.00716584
	-4.6346	6.9067				-5.37625	0.00716345
	-4.63127	6.9067				-5.37292	0.00716105
	-4.62793	6.9067				-5.36958	0.00633979
	-4.6246	6.9067				-5.36625	0.00620092
	-4.62127	6.90669				-5.36292	0.00606205
	-4.61793	6.90669				-5.35958	0.00605965
	-4.6146	6.90669				-5.35625	0.00605725
	-4.61127	6.90586				-5.35292	0.00605485
	-4.60793	6.90586				-5.34958	0.00605245
	-4.6046	6.90586				-5.34625	0.00605005
	-4.60127	6.90586				-5.34292	0.00604765
	-4.59793	6.90585				-5.33958	0.00604525
	-4.5946	6.90585				-5.33625	0.00604285
	-4.59127	6.90585				-5.33292	0.0057675
	-4.58793	6.90585				-5.32958	0.0052192
	-4.5846	6.90584				-5.32625	0.00508032
	-4.58127	6.90584				-5.32292	0.00494145
	-4.57793	6.90584				-5.31958	0.00493905
	-4.5746	6.90584				-5.31625	0.00493665
	-4.57127	6.90583				-5.31291	0.00493425
	-4.56793	6.90542				-5.30958	0.00493185
	-4.5646	6.90501				-5.30625	0.00492945
	-4.56127	6.90829				-5.30291	0.00492705
	-4.55793	6.90829				-5.29958	0.00492465
	-4.5546	6.90746				-5.29625	0.00492225
	-4.55127	6.90746				-5.29291	0.0046469
	-4.54793	6.90746				-5.28958	0.0040986
	-4.5446	6.90745				-5.28625	0.00382325
	-4.54126	6.90745				-5.28291	0.00382085
	-4.53793	6.90581				-5.27958	0.00381845
	-4.5346	6.9057				-5.27625	0.00381605
	-4.53126	6.9056				-5.27291	0.00381365
	-4.52793	6.90498				-5.26958	0.00381125
	-4.5246	6.90621				-5.26625	0.00380886
	-4.52126	6.90744				-5.26291	0.00353351
	-4.51793	6.90743				-5.25958	0.00380406
	-4.5146	6.90743				-5.25625	0.00380166
	-4.51126	6.90743				-5.25291	0.00298041
	-4.50793	6.90743				-5.24958	0.00270506
	-4.5046	6.90742				-5.24625	0.00270266
	-4.50126	6.90742				-5.24291	0.00270026
	-4.49793	6.90742				-5.23958	0.00269786
	-4.4946	6.90824				-5.23625	0.00269546
	-4.49126	6.90823				-5.23291	0.00269306
	-4.48793	6.90659				-5.22958	0.00269066
	-4.4846	6.90659				-5.22625	0.00268826
	-4.48126	6.90659				-5.22291	0.00268586
	-4.47793	6.90658				-5.21958	0.00268346
	-4.4746	6.9074				-5.21625	0.00268106
	-4.47126	6.9074				-5.21291	0.00267866
	-4.46793	6.9074				-5.20958	0.00267626
	-4.4646	6.90739				-5.20625	0.00240091
	-4.46126	6.90657				-5.20291	0.00212556
	-4.45793	6.90575				-5.19958	0.00212316
	-4.4546	6.90533				-5.19625	0.00157486
	-4.45126	6.90492				-5.19291	0.00157246
	-4.44793	6.90492				-5.18958	0.00157006
	-4.4446	6.90615				-5.18625	0.00156766
	-4.44126	6.90738				-5.18291	0.00156526
	-4.43793	6.90737				-5.17958	0.00156286
	-4.4346	6.90573				-5.17625	0.00156047
	-4.43126	6.90532				-5.17291	0.00155806
	-4.42793	6.9049				-5.16958	0.00155567
	-4.4246	6.90654				-5.16625	0.00155327
	-4.42126	6.90654				-5.16291	0.00155087
	-4.41793	6.90654				-5.15958	0.00100257
	-4.4146	6.90653				-5.15625	0.000454266
	-4.41126	6.90653				-5.15291	0.000451867
	-4.40793	6.90489				-5.14958	0.000449467
	-4.4046	6.90735				-5.14625	0.000447068
	-4.40126	6.90734				-5.14291	0.000444668
	-4.39793	6.90652				-5.13958	0.000442268
	-4.3946	6.90652				-5.13625	0.000439869
	-4.39126	6.90652				-5.13291	0.000437469
	-4.38793	6.90692				-5.12958	0.00043507
	-4.3846	6.90733				-5.12624	0.00043267
	-4.38126	6.90733				-5.12291	-0.00011563
	-4.37793	6.90692				-5.11958	-0.00066393
	-4.3746	6.9065				-5.11624	-0.00066633
	-4.37126	6.9065				-5.11291	-0.000668729
	-4.36793	6.9065				-5.10958	-0.000671129
	-4.3646	6.90691				-5.10624	-0.000673528
	-4.36126	6.90731				-5.10291	-0.000675928
	-4.35793	6.90731				-5.09958	-0.000678328
	-4.3546	6.90731				-5.09624	-0.000680727
	-4.35126	6.90731				-5.09291	-0.000683127
	-4.34793	6.9073				-5.08958	-0.000685526
	-4.3446	6.9073				-5.08624	-0.000687926
	-4.34126	6.9073				-5.08291	-0.000963276
	-4.33793	6.9073				-5.07958	-0.000965675
	-4.3346	6.90565				-5.07624	-0.00178693
	-4.33126	6.90647				-5.07291	-0.00178933
	-4.32793	6.90729				-5.06958	-0.00179173
	-4.32459	6.90811				-5.06624	-0.00179412
	-4.32126	6.9081				-5.06291	-0.00179652
	-4.31793	6.90482				-5.05958	-0.00179892
	-4.31459	4.4082				-5.05624	-0.00180132
	-4.31126	-0.0103492				-5.05291	-0.00180372
	-4.30793	-0.0111727				-5.04958	-0.00180612
	-4.30459	-0.0111753				-5.04624	-0.00180852
	-4.30126	-0.0111778				-5.04291	-0.00181092
	-4.29793	-0.0111804				-5.03958	-0.00181332
	-4.29459	-0.011183				-5.03624	-0.00181572
	-4.29126	-0.0111855				-5.03291	-0.00181812
	-4.28793	-0.0111881				-5.02958	-0.00209347
	-4.28459	-0.0111907				-5.02624	-0.00236882
	-4.28126	-0.00298337				-5.02291	-0.00291712
	-4.27793	0.00111899				-5.01958	-0.00291952
	-4.27459	0.00111643				-5.01624	-0.00292192
	-4.27126	0.00111387				-5.01291	-0.00292432
	-4.26793	0.0011113				-5.00958	-0.00292672
	-4.26459	0.000698247				-5.00624	-0.00292912
	-4.26126	0.000285191				-5.00291	-0.00293152
	-4.25793	0.000487874				-4.99958	-0.00293392
	-4.25459	0.000382687				-4.99624	-0.00293632
	-4.25126	0.000277501				-4.99291	-0.00293872
	-4.24793	0.000274937				-4.98958	-0.00294112
	-4.24459	0.000272374				-4.98624	-0.00294352
	-4.24126	0.00026981				-4.98291	-0.00294591
	-4.23793	0.000472493				-4.97958	-0.00294831
	-4.23459	0.000367306				-4.97624	-0.00295071
	-4.23126	0.00026212				-4.97291	-0.00322606
	-4.22793	0.000259556				-4.96958	-0.00377436
	-4.22459	-0.000563993				-4.96624	-0.00404971
	-4.22126	4.92e-05				-4.96291	-0.00405211
	-4.21793	0.000149243				-4.95958	-0.00405451
	-4.21459	0.000249302				-4.95624	-0.00405691
	-4.21126	0.000246739				-4.95291	-0.00405931
	-4.20793	0.000244175				-4.94958	-0.00406171
	-4.20459	0.000241612				-4.94624	-0.00406411
	-4.20126	0.000239048				-4.94291	-0.00406651
	-4.19793	-0.000174008				-4.93957	-0.00406891
	-4.19459	-0.000587064				-4.93624	-0.00407131
	-4.19126	2.61e-05				-4.93291	-0.00407371
	-4.18793	0.000126171				-4.92957	-0.00407611
	-4.18459	0.000226231				-4.92624	-0.00407851
	-4.18126	0.00104465				-4.92291	-0.00408091
	-4.17793	0.00104209				-4.91957	-0.00435626
	-4.17459	-0.000602445				-4.91624	-0.00517751
	-4.17126	0.000215977				-4.91291	-0.00511167
	-4.16793	0.0010344				-4.90957	-0.00514819
	-4.16459	0.00103184				-4.90624	-0.00518471
	-4.16126	0.00102927				-4.90291	-0.00518711
	-4.15793	-0.000615263				-4.89957	-0.00518951
	-4.15459	-0.000617826				-4.89624	-0.00519191
	-4.15126	-0.00062039				-4.89291	-0.00519431
	-4.14793	-0.00052033				-4.88957	-0.00519671
	-4.14459	-0.000574205				-4.88624	-0.0051991
	-4.14126	-0.00062808				-4.88291	-0.00520151
	-4.13793	0.00101133				-4.87957	-0.0052039
	-4.13459	0.00182975				-4.87624	-0.0052063
	-4.13126	0.00182719				-4.87291	-0.0052087
	-4.12793	0.00100364				-4.86957	-0.0052111
	-4.12459	0.000180088				-4.86624	-0.0052135
	-4.12126	0.00099851				-4.86291	-0.0052159
	-4.11793	0.000995947				-4.85957	-0.00603715
	-4.11459	0.000993383				-4.85624	-0.00617603
	-4.11126	0.000169834				-4.85291	-0.0063149
	-4.10793	0.000988256				-4.84957	-0.0063173
	-4.10459	0.000985693				-4.84624	-0.0063197
	-4.10126	0.000983129				-4.84291	-0.0063221
	-4.09792	0.000980566				-4.83957	-0.0063245
	-4.09459	0.000978002				-4.83624	-0.0063269
	-4.09126	0.000975439				-4.83291	-0.0063293
	-4.08792	0.000562383				-4.82957	-0.0063317
	-4.08459	0.000149326				-4.82624	-0.0063341
	-4.08126	0.000967748				-4.82291	-0.0063365
	-4.07792	0.000965185				-4.81957	-0.0063389
	-4.07459	0.000141636				-4.81624	-0.0063413
	-4.07126	-0.000681913				-4.81291	-0.0063437
	-4.06792	0.000136509				-4.80957	-0.0063461
	-4.06459	0.000954931				-4.80624	-0.0063485
	-4.06126	0.000952367				-4.80291	-0.0063509
	-4.05792	0.000949804				-4.79957	-0.0063533
	-4.05459	0.00094724				-4.79624	-0.00662864
	-4.05126	0.000944677				-4.79291	-0.00663105
	-4.04792	0.000121128				-4.78957	-0.00663344
	-4.04459	0.000118564				-4.78624	-0.00718174
	-4.04126	0.000116001				-4.78291	-0.00745709
	-4.03792	0.000934423				-4.77957	-0.00745949
	-4.03459	0.00175285				-4.77624	-0.00746189
	-4.03126	0.00175028				-4.77291	-0.00746429
	-4.02792	0.000926733				-4.76957	-0.00746669
	-4.02459	0.000513676				-4.76624	-0.00746909
	-4.02126	0.00010062				-4.76291	-0.00747149
	-4.01792	9.81e-05				-4.75957	-0.00747389
	-4.01459	9.55e-05				-4.75624	-0.00747629
	-4.01126	-0.000728056				-4.7529	-0.00747869
	-4.00792	-0.000320127				-4.74957	-0.00748109
	-4.00459	8.78e-05				-4.74624	-0.00748349
	-4.00126	8.52e-05				-4.7429	-0.00748589
	-3.99792	8.27e-05				-4.73957	-0.00776124
	-3.99459	8.01e-05				-4.73624	-0.00776364
	-3.99126	7.75e-05				-4.7329	-0.00776604
	-3.98792	7.5e-05				-4.72957	-0.00831434
	-3.98459	-0.000748564				-4.72624	-0.00831674
	-3.98126	6.99e-05				-4.7229	-0.00831914
	-3.97792	0.000477787				-4.71957	-0.00828742
	-3.97459	0.000885717				-4.71624	-0.00830688
	-3.97126	0.000883153				-4.7129	-0.00832634
	-3.96792	0.00088059				-4.70957	-0.00860169
	-3.96459	0.000878026				-4.70624	-0.00860409
	-3.96126	5.45e-05				-4.7029	-0.00860649
	-3.95792	0.000872899				-4.69957	-0.00860889
	-3.95459	0.000870336				-4.69624	-0.00861128
	-3.95126	4.68e-05				-4.6929	-0.00861368
	-3.94792	0.000865209				-4.68957	-0.00861608
	-3.94459	0.000862645				-4.68624	-0.00861848
	-3.94126	0.000860082				-4.6829	-0.00862088
	-3.93792	3.65e-05				-4.67957	-0.00862328
	-3.93459	3.4e-05				-4.67624	-0.00862568
	-3.93126	0.00167338				-4.6729	-0.00862808
	-3.92792	0.00167081				-4.66957	-0.00863048
	-3.92459	0.000847264				-4.66624	-0.00863288
	-3.92126	0.000844701				-4.6629	-0.00863528
	-3.91792	0.000842137				-4.65957	-0.00863768
	-3.91459	0.000839574				-4.65624	-0.00864008
	-3.91126	0.00083701				-4.6529	-0.00891543
	-3.90792	0.000834447				-4.64957	-0.00864488
	-3.90459	1.09e-05				-4.64624	-0.00864728
	-3.90126	0.00082932				-4.6429	-0.00892263
	-3.89792	0.000826756				-4.63957	-0.00892503
	-3.89459	3.21e-06				-4.63624	-0.00892743
	-3.89126	0.00164262				-4.6329	-0.00920278
	-3.88792	0.00164005				-4.62957	-0.00934165
	-3.88459	0.000816503				-4.62624	-0.00948053
	-3.88125	0.000813939				-4.6229	-0.00975588
	-3.87792	0.000811376				-4.61957	-0.00975828
	-3.87459	-1.22e-05				-4.61624	-0.00972656
	-3.87125	-1.47e-05				-4.6129	-0.00974602
	-3.86792	-1.73e-05				-4.60957	-0.00976547
	-3.86459	-1.99e-05				-4.60624	-0.00976788
	-3.86125	0.000798558				-4.6029	-0.00977027
	-3.85792	0.000795995				-4.59957	-0.00977267
	-3.85459	0.000793431				-4.59624	-0.00977507
	-3.85125	-0.000851104				-4.5929	-0.00977747
	-3.84792	0.00160929				-4.58957	-0.00977987
	-3.84459	0.00160673				-4.58624	-0.00978227
	-3.84125	-3.78e-05				-4.5829	-0.00978467
	-3.83792	6.23e-05				-4.57957	-0.00978707
	-3.83459	8.38e-06				-4.57624	-0.00978947
	-3.83125	-4.55e-05				-4.5729	-0.00979187
	-3.82792	-0.000869048				-4.56957	-0.00979427
	-3.82459	-5.06e-05				-4.56623	-0.00979667
	-3.82125	0.000767796				-4.5629	-0.00979907
	-3.81792	0.000765233				-4.55957	-0.00980147
	-3.81459	0.00158366				-4.55623	-0.00980387
	-3.81125	0.00158109				-4.5529	-0.00980627
	-3.80792	0.000757542				-4.54957	-0.00980867
	-3.80459	0.000344486				-4.54623	-0.00981107
[truncated: 10,841 more rows]

## Sheet: Figure 1C
	RAW DATA
	time (s)	NULL	USP7-45	USP7-45dC	USP7-45 I1100S
	0	120	215	117	115
	39	122	298	125	123
	78	126	371	126	126
	117	127	437	129	127
	156	129	497	130	132
	195	129	550	133	132
	234	131	599	135	134
	273	132	646	137	137
	312	134	686	139	139
	351	134	725	140	141
	390	138	759	144	142
	429	140	789	146	144
	468	141	816	148	148
	507	142	843	153	149
	546	144	868	153	151
	585	146	892	158	155
	624	147	913	160	158
	663	149	937	163	161
	702	151	955	164	161
	741	152	975	168	165
	780	154	991	168	168
	819	158	1010	172	169
	858	160	1023	173	170
	897	160	1040	177	173
	936	161	1054	178	174
	975	164	1064	181	178
	1014	166	1080	185	179
	1053	168	1095	189	182
	1092	169	1106	190	185
	1131	171	1117	192	187
	1170	172	1130	194	189
	1209	174	1143	196	192
	1248	174	1153	200	195
	1287	178	1162	203	197
	1326	179	1176	205	198
	1365	181	1186	207	201
	1404	184	1195	209	202
	1443	184	1203	212	204
	1482	188	1215	215	206
	1521	189	1225	217	210
	1560	190	1233	219	212
	1599	192	1241	221	212
	1638	195	1250	224	215
	1677	196	1256	226	217
	1716	197	1267	227	219
	1755	201	1273	230	223
	1794	202	1276	232	225
	1833	204	1286	235	227
	1872	205	1292	238	228
	1911	207	1298	241	231
	1950	208	1305	243	232
	1989	211	1311	244	236
	2028	213	1318	245	236
	2067	216	1324	250	238
	2106	217	1332	251	240
	2145	219	1334	252	241
	2184	220	1343	256	245
	2223	223	1346	258	247
	2262	223	1352	260	248
	2301	226	1356	263	250
	2340	228	1363	265	252
	2379	229	1364	268	253
	2418	230	1372	269	257
	2457	231	1376	272	259
	2496	234	1380	273	260
	2535	234	1386	276	262
	2574	236	1388	278	264
	2613	237	1390	281	267
	2652	240	1398	281	268
	2691	239	1401	283	270
	2730	245	1406	285	272
	2769	244	1407	286	274
	2808	248	1410	287	275
	2847	249	1412	289	278
	2886	250	1415	290	279
	2925	252	1419	292	280
	2964	254	1424	295	282
	3003	253	1427	295	283
	3042	257	1427	298	285
	3081	258	1430	301	286
	3120	260	1433	303	288
	3159	262	1433	305	289
	3198	264	1439	306	291
	3237	265	1443	309	292
	3276	265	1444	310	294
	3315	269	1444	313	297
	3354	271	1446	314	298
	3393	272	1447	316	301
	3432	273	1451	318	301
	3471	274	1451	319	303
	3510	276	1452	321	304
	3549	278	1454	325	307
	3588	281	1457	324	309
	3627	282	1458	328	312
	3666	284	1458	329	312
	3705	283	1461	331	312
	3744	284	1462	332	315
	3783	286	1464	335	315
	3822	287	1462	337	317
	3861	287	1466	339	320

## Sheet: Figure 1D
	RAW DATA
	time (s)	blank	0	156.25	156.25	312.5	315.5	625	625	1250	1250	2500	2500	5000	5000	10000	10000	20000	20000	40000	40000	80000	80000	160000	160000	320000	320000
	0	61	66	72	72	75	84	89	102	114	115	99	95	114	117	115	106	125	113	112	86	114	127	231	159	719	186
	39	62	70	81	81	80	92	98	111	137	143	110	106	134	141	136	135	158	155	191	161	200	325	444	428	1358	531
	78	61	75	87	89	84	97	107	121	160	167	120	115	150	165	160	161	189	195	267	237	281	519	659	683	1861	838
	117	62	80	94	97	88	101	114	130	182	194	131	126	170	189	187	191	222	235	339	309	357	709	859	919	2264	1127
	156	61	84	101	105	94	106	124	141	205	218	141	138	191	211	213	221	257	278	417	385	441	882	1053	1133	2619	1392
	195	61	87	108	111	101	112	134	152	230	243	149	149	211	234	238	248	291	313	490	460	517	1050	1236	1328	2927	1629
	234	62	92	114	118	105	117	142	162	253	272	160	159	231	258	265	274	324	355	558	529	596	1203	1406	1512	3191	1848
	273	61	98	122	124	108	121	151	168	273	293	169	171	241	283	289	299	360	393	630	600	671	1349	1576	1682	3400	2045
	312	61	102	130	133	112	127	161	179	296	319	181	181	260	303	310	326	395	432	696	669	745	1488	1731	1838	3599	2230
	351	60	107	136	141	118	133	168	188	319	344	191	193	279	328	335	355	429	473	766	739	817	1618	1880	1990	3754	2392
	390	61	111	144	149	122	139	177	200	342	369	201	203	296	351	361	382	463	511	831	806	888	1744	2022	2129	3909	2551
	429	61	115	150	157	129	143	186	209	365	393	210	214	315	374	386	409	497	549	899	875	958	1861	2156	2259	4050	2694
	468	62	120	158	163	132	150	195	218	388	421	222	224	331	397	411	437	528	587	963	938	1030	1980	2288	2383	4177	2825
	507	62	126	166	171	138	156	202	229	411	441	231	234	350	422	434	464	561	623	1029	1007	1099	2086	2412	2500	4281	2950
	546	62	130	172	179	142	162	211	240	437	466	240	245	367	446	457	491	596	663	1092	1071	1170	2191	2523	2606	4376	3063
	585	61	134	178	186	147	168	220	249	456	487	251	255	390	468	484	518	630	700	1154	1136	1237	2288	2635	2710	4463	3172
	624	62	137	186	194	150	173	228	260	479	509	259	263	407	490	508	545	662	734	1217	1200	1302	2381	2744	2804	4545	3275
	663	62	143	194	200	156	178	236	269	500	533	270	274	428	515	536	572	697	772	1281	1265	1367	2475	2835	2891	4614	3367
	702	63	148	200	209	161	185	246	280	520	553	280	284	448	536	557	596	727	804	1339	1320	1431	2560	2932	2975	4680	3450
	741	63	151	206	214	165	190	254	288	540	574	289	290	466	556	582	620	760	839	1396	1380	1491	2642	3023	3061	4740	3537
	780	63	158	214	223	170	196	262	296	561	599	296	300	486	580	605	644	789	874	1454	1437	1555	2720	3106	3132	4791	3608
	819	62	163	220	230	175	201	272	304	583	621	305	310	504	599	630	669	821	909	1513	1495	1615	2799	3187	3207	4847	3682
	858	63	167	228	236	181	207	282	312	603	646	316	319	521	624	654	690	850	939	1570	1552	1675	2868	3264	3282	4884	3744
	897	62	170	234	247	183	211	291	325	626	669	325	331	539	647	677	716	883	974	1624	1606	1735	2938	3332	3346	4921	3812
	936	62	176	239	254	189	217	296	332	648	692	335	339	557	666	700	739	914	1004	1683	1664	1792	3003	3398	3404	4960	3868
	975	63	180	247	262	193	221	306	344	670	715	344	351	576	691	725	764	943	1034	1737	1712	1846	3070	3466	3464	4998	3924
	1014	62	185	254	268	199	229	315	354	693	737	354	362	594	710	749	789	978	1066	1787	1771	1902	3128	3529	3519	5031	3984
	1053	62	191	261	278	202	233	323	363	715	763	367	372	612	734	773	811	1004	1096	1836	1818	1958	3194	3590	3574	5062	4028
	1092	63	195	270	285	209	238	333	373	736	785	378	382	633	756	794	836	1039	1126	1884	1868	2007	3247	3649	3621	5089	4075
	1131	62	200	277	291	213	244	342	382	756	805	387	392	649	776	814	862	1070	1158	1931	1919	2059	3307	3694	3671	5111	4121
	1170	63	204	281	296	219	251	350	394	781	828	395	403	666	797	837	885	1097	1189	1985	1967	2112	3354	3746	3716	5150	4162
	1209	64	209	288	304	225	256	359	402	797	851	409	415	686	815	862	911	1126	1220	2030	2017	2162	3403	3796	3755	5165	4202
	1248	62	213	295	311	228	261	366	414	817	872	417	424	705	839	885	936	1154	1251	2076	2067	2211	3451	3844	3802	5184	4245
	1287	63	220	300	320	234	268	378	423	837	894	426	433	723	860	909	959	1186	1284	2123	2112	2259	3502	3887	3838	5204	4284
	1326	62	224	307	327	239	272	387	432	862	921	438	444	742	881	930	984	1217	1311	2168	2161	2306	3548	3930	3876	5218	4311
	1365	63	228	314	333	243	277	395	446	882	943	447	455	760	901	956	1013	1244	1340	2213	2210	2349	3585	3971	3912	5238	4351
	1404	62	233	322	341	249	285	405	454	903	962	458	466	777	922	976	1035	1273	1370	2257	2256	2395	3629	4001	3949	5252	4380
	1443	62	238	329	350	251	287	414	464	923	986	467	476	793	944	999	1058	1302	1404	2293	2301	2439	3671	4044	3980	5275	4406
	1482	63	242	334	357	258	291	423	473	947	1007	478	486	812	965	1022	1081	1329	1432	2333	2343	2482	3705	4078	4012	5291	4436
	1521	62	246	340	365	265	295	431	484	965	1029	488	497	827	987	1045	1106	1358	1466	2376	2380	2528	3748	4117	4046	5294	4465
	1560	63	252	348	373	267	301	441	493	985	1052	498	507	844	1005	1065	1131	1385	1495	2413	2427	2560	3784	4139	4073	5308	4486
	1599	63	256	355	380	272	307	450	505	1007	1071	507	519	866	1029	1088	1155	1411	1526	2457	2465	2602	3812	4171	4099	5316	4513
	1638	63	260	362	388	277	313	458	514	1027	1095	516	527	883	1048	1113	1180	1434	1553	2493	2506	2644	3848	4204	4130	5340	4532
	1677	63	265	366	394	282	318	466	521	1046	1114	527	536	900	1066	1134	1204	1466	1581	2533	2546	2680	3884	4231	4151	5350	4563
	1716	63	271	375	403	287	322	476	533	1066	1139	536	548	915	1088	1157	1228	1495	1610	2572	2577	2719	3913	4258	4185	5361	4581
	1755	63	275	383	411	290	329	485	543	1087	1160	546	556	937	1110	1178	1250	1522	1641	2605	2614	2757	3946	4284	4200	5365	4599
	1794	62	281	389	418	294	333	497	551	1109	1181	556	569	954	1128	1201	1277	1550	1671	2648	2655	2789	3975	4305	4228	5374	4619
	1833	63	284	395	427	299	339	503	560	1127	1200	566	578	971	1151	1222	1298	1575	1696	2682	2692	2825	4004	4323	4254	5387	4639
	1872	64	289	402	433	301	344	514	571	1150	1221	574	589	986	1171	1245	1318	1599	1725	2719	2722	2855	4034	4349	4271	5403	4660
	1911	64	292	409	439	308	352	521	583	1170	1245	585	599	1004	1191	1264	1339	1625	1751	2757	2758	2897	4056	4376	4293	5400	4679
	1950	63	296	417	448	313	357	530	592	1184	1264	596	609	1021	1212	1285	1362	1653	1781	2794	2797	2930	4086	4391	4309	5416	4686
	1989	64	300	422	455	319	362	539	600	1207	1286	605	622	1039	1233	1307	1385	1676	1807	2829	2830	2960	4107	4418	4325	5423	4705
	2028	63	305	430	464	323	366	548	612	1225	1305	612	629	1056	1253	1326	1408	1704	1834	2858	2863	2992	4136	4432	4345	5427	4725
	2067	63	309	436	470	327	371	555	622	1246	1321	624	640	1074	1269	1347	1427	1732	1858	2894	2895	3024	4156	4451	4361	5436	4733
	2106	63	315	443	477	332	378	565	630	1263	1343	633	652	1091	1291	1368	1453	1752	1887	2929	2933	3052	4183	4470	4380	5451	4747
	2145	64	318	451	487	336	383	574	640	1282	1363	643	660	1109	1311	1390	1474	1781	1912	2964	2960	3084	4202	4484	4396	5451	4762
	2184	62	323	455	494	340	387	583	650	1301	1385	653	669	1123	1327	1410	1496	1799	1935	2996	3002	3115	4222	4497	4413	5455	4779
	2223	63	330	463	500	346	392	592	660	1318	1403	661	680	1139	1345	1429	1515	1825	1962	3024	3035	3140	4240	4516	4427	5463	4795
	2262	64	332	468	507	351	399	600	669	1337	1424	671	690	1159	1367	1448	1540	1848	1989	3064	3066	3170	4264	4528	4444	5463	4804
	2301	63	337	475	514	356	406	608	678	1357	1445	679	700	1175	1384	1468	1560	1873	2013	3095	3093	3197	4283	4549	4457	5475	4814
	2340	63	343	483	522	360	411	618	692	1373	1466	691	711	1190	1406	1490	1583	1894	2039	3125	3126	3227	4306	4559	4471	5477	4824
	2379	64	348	491	530	366	416	629	698	1393	1486	699	720	1208	1424	1510	1604	1920	2064	3147	3153	3254	4328	4577	4485	5481	4834
	2418	62	350	497	537	371	422	636	710	1413	1505	710	729	1222	1441	1532	1623	1943	2085	3180	3187	3282	4339	4586	4499	5491	4849
	2457	63	354	503	544	375	426	643	718	1430	1525	718	740	1240	1464	1553	1645	1966	2111	3212	3213	3303	4357	4596	4507	5488	4858
	2496	63	360	511	549	380	434	656	728	1447	1546	729	750	1258	1482	1571	1668	1992	2134	3239	3242	3324	4367	4615	4527	5499	4865
	2535	63	365	518	556	385	441	663	737	1466	1562	738	758	1276	1501	1591	1688	2011	2157	3264	3271	3353	4386	4622	4540	5500	4870
	2574	64	370	523	568	390	444	669	748	1482	1584	746	769	1289	1521	1608	1706	2036	2181	3294	3294	3374	4405	4639	4545	5505	4883
	2613	63	373	531	572	395	449	679	759	1502	1602	757	780	1304	1542	1629	1729	2056	2205	3316	3325	3393	4416	4644	4563	5512	4889
	2652	63	379	538	579	400	452	688	768	1517	1622	766	790	1318	1559	1649	1750	2079	2225	3342	3353	3422	4432	4656	4572	5510	4903
	2691	64	383	544	587	403	460	696	776	1536	1640	775	797	1336	1576	1667	1769	2101	2250	3365	3376	3441	4448	4663	4587	5515	4908
	2730	64	388	549	595	411	465	705	784	1552	1660	784	807	1352	1597	1686	1789	2123	2272	3398	3395	3459	4469	4678	4590	5518	4919
	2769	64	392	555	600	415	470	714	793	1572	1680	793	815	1363	1614	1707	1808	2142	2296	3418	3433	3482	4482	4682	4605	5514	4918
	2808	64	397	562	608	421	477	723	803	1589	1699	799	822	1381	1631	1729	1826	2169	2315	3447	3448	3507	4497	4698	4607	5532	4936
	2847	63	401	570	614	425	481	731	812	1605	1716	807	833	1396	1648	1747	1845	2186	2335	3467	3473	3525	4507	4718	4624	5527	4932
	2886	64	406	575	622	430	487	737	821	1623	1739	817	843	1412	1671	1765	1861	2205	2358	3488	3494	3544	4518	4718	4625	5523	4946
	2925	64	411	584	630	434	492	747	832	1644	1755	826	853	1425	1684	1782	1881	2232	2380	3514	3524	3571	4530	4721	4637	5529	4952
	2964	64	415	591	635	437	499	756	839	1659	1771	835	865	1442	1702	1802	1903	2250	2399	3536	3539	3590	4544	4732	4641	5533	4960
	3003	64	419	598	643	444	502	763	853	1675	1792	843	871	1460	1725	1818	1922	2272	2417	3555	3565	3604	4550	4745	4654	5540	4962
	3042	65	423	603	652	450	509	773	861	1696	1809	851	885	1475	1742	1835	1943	2289	2441	3582	3592	3622	4570	4752	4666	5545	4969
	3081	64	428	609	656	453	513	781	871	1710	1826	864	893	1491	1758	1850	1962	2310	2464	3598	3609	3645	4577	4761	4671	5537	4976
	3120	64	431	617	662	458	518	788	878	1729	1843	873	900	1506	1781	1871	1980	2330	2482	3613	3629	3655	4589	4760	4683	5547	4984
	3159	65	437	621	669	463	526	796	892	1742	1861	879	912	1522	1796	1886	1998	2351	2500	3642	3647	3676	4599	4771	4692	5545	4995
	3198	64	442	630	679	466	532	805	898	1764	1879	888	922	1537	1812	1909	2018	2365	2521	3661	3669	3692	4609	4774	4694	5554	4994
	3237	63	446	637	686	472	535	810	908	1777	1897	899	929	1549	1830	1925	2043	2386	2542	3683	3691	3715	4622	4785	4700	5553	5002
	3276	64	450	643	692	478	539	819	919	1794	1912	906	939	1565	1844	1941	2057	2408	2560	3702	3706	3729	4630	4791	4707	5548	5004
	3315	64	453	649	701	481	545	826	930	1811	1931	917	948	1580	1863	1961	2070	2425	2578	3716	3729	3748	4639	4792	4713	5551	5008
	3354	65	459	657	706	487	549	833	937	1825	1948	925	958	1595	1885	1978	2097	2445	2597	3735	3748	3768	4646	4806	4723	5550	5015
	3393	65	464	663	714	492	556	845	948	1838	1969	935	967	1611	1900	1996	2113	2463	2617	3753	3766	3779	4657	4807	4726	5547	5018
	3432	64	468	667	720	496	561	851	959	1856	1984	944	978	1626	1917	2011	2128	2482	2635	3770	3786	3795	4668	4815	4733	5560	5020
	3471	64	472	675	727	502	566	860	968	1873	2002	952	985	1640	1934	2029	2145	2500	2654	3787	3800	3809	4676	4822	4743	5556	5027
	3510	65	477	682	735	506	572	868	978	1891	2021	962	997	1653	1953	2048	2165	2517	2671	3803	3819	3823	4683	4823	4747	5568	5029
	3549	65	481	688	739	511	577	876	987	1904	2033	970	1007	1668	1969	2062	2183	2533	2691	3813	3839	3835	4685	4836	4750	5567	5033
	3588	64	485	694	748	513	581	885	994	1921	2056	980	1014	1682	1985	2078	2199	2554	2708	3836	3856	3851	4702	4837	4757	5558	5038
	3627	65	491	702	753	521	587	890	1005	1935	2067	990	1025	1700	2002	2098	2221	2572	2725	3850	3867	3864	4700	4839	4769	5564	5037
	3666	65	495	708	761	526	593	899	1015	1952	2088	995	1035	1712	2022	2113	2235	2591	2747	3867	3887	3886	4716	4852	4774	5567	5045
	3705	64	499	714	769	531	599	908	1024	1970	2104	1005	1043	1725	2036	2132	2254	2602	2759	3881	3905	3896	4719	4849	4772	5558	5051
	3744	64	502	719	774	534	601	914	1035	1984	2121	1014	1052	1742	2053	2146	2268	2623	2779	3893	3916	3909	4718	4851	4785	5560	5058
	3783	64	508	724	780	538	608	924	1042	1997	2141	1024	1062	1755	2070	2164	2285	2638	2796	3901	3928	3924	4725	4855	4785	5561	5050
	3822	63	511	733	787	544	612	932	1053	2019	2158	1031	1069	1769	2087	2184	2298	2658	2809	3921	3946	3934	4733	4861	4794	5562	5061
	3861	66	515	740	795	548	618	940	1061	2028	2172	1041	1078	1781	2100	2198	2318	2677	2824	3939	3958	3947	4738	4868	4793	5570	5061
	CONVERTED INITIAL VELOCITY
			A	SD	B	SD
	0		0.0595	0.0016	0.0595	0.0016
	156.25		0.0923	0.0014	0.0959	0.0019
	312.5		0.0634	0.0026	0.0661	0.0011
	625		0.1191	0.0016	0.129	0.0028
	1250		0.3021	0.0024	0.3345	0.003
	2500		0.132	0.0018	0.1443	0.0015
	5000		0.2428	0.0067	0.3081	0.0022
	10000		0.3346	0.0038	0.3632	0.0043
	20000		0.4501	0.0031	0.5242	0.0034
	40000		0.9588	0.0085	0.9629	0.0065
	80000			0.0063	2.1984	0.054
	160000		2.4313	0.0504	2.6554	0.0886
	320000		4.1743	0.2682		0.1174

## Sheet: Figure 1E
	RAW DATA
	t (s)	WT + 30 uM C223A	BLANK	20 nM USP7CD12345C	1 nM WT	25 nM C223A	25 nM C223A	50 nM C223A	50 nM C223A	100 nM C223A	100 nM C223A	200 nM C223A	200 nM C223A	400 nM C223A	400 nM C223A	800 nM C223A	800 nM C223A	1600 nM C223A	1600 nM C223A	3200 nM C223A	3200 nM C223A	6400 nM C223A	6400 nM C223A	12800 nM C223A	12800 nM C223A	25600 nM C223A	25600 nM C223A	51200 nM C223A	51200 nM C223A
	0	71	65	83	246	134	122	145	142	147	136	157	134	172	140	215	151	230	164	234	167	112	152	102	125	92	106	86	102
	39	106	64	102	777	159	147	171	167	176	165	185	165	205	176	259	191	283	221	291	224	158	204	142	167	125	137	102	130
	78	155	65	114	1184	182	174	195	194	204	195	212	197	238	215	301	236	331	278	351	285	207	259	184	215	164	176	134	156
	117	214	64	128	1613	203	197	220	220	229	224	243	227	275	252	344	279	384	333	410	342	256	315	232	265	200	219	166	189
	156	279	65	142	2016	227	218	244	245	254	251	274	256	305	288	389	318	436	390	470	402	299	371	274	311	240	263	201	221
	195	335	64	160	2363	249	240	270	270	279	277	303	287	341	322	435	362	491	447	529	460	347	429	317	359	280	300	238	255
	234	396	65	176	2653	270	264	291	293	302	301	332	314	377	358	482	404	543	504	588	521	397	488	361	410	318	343	276	287
	273	459	63	193	2895	290	286	314	317	326	327	359	343	411	393	527	446	595	559	644	578	445	540	410	460	363	384	307	314
	312	523	65	209	3111	307	305	335	340	353	354	387	374	448	431	570	490	648	613	703	636	497	596	457	510	407	425	344	349
	351	590	65	227	3302	328	326	361	367	377	382	415	405	484	467	614	533	697	669	758	694	545	650	506	558	452	467	380	383
	390	654	64	245	3457	346	344	382	389	398	409	438	435	517	503	657	573	749	724	814	749	595	704	552	609	494	509	418	419
	429	723	66	263	3602	366	362	404	412	424	435	461	462	548	537	701	616	798	779	869	804	644	757	598	655	538	550	454	451
	468	787	64	280	3739	384	380	426	436	446	459	489	491	582	573	743	657	845	826	923	859	695	806	646	702	580	592	493	487
	507	853	65	293	3848	400	397	447	457	463	482	511	520	611	606	785	698	891	877	976	912	741	857	694	750	625	632	531	523
	546	921	65	309	3954	419	415	465	479	485	505	536	544	638	643	820	740	938	926	1027	967	786	907	740	794	669	676	569	559
	585	988	65	326	4058	438	434	486	499	504	526	563	569	667	674	858	779	982	973	1079	1021	830	956	787	837	711	718	608	595
	624	1055	65	342	4144	454	450	504	515	526	544	592	593	693	708	895	812	1025	1020	1130	1070	877	1007	829	885	752	759	650	632
	663	1121	65	357	4236	471	469	520	536	545	566	616	616	720	742	930	848	1064	1065	1176	1122	922	1054	876	928	796	800	689	669
	702	1189	65	371	4313	489	488	538	552	563	588	643	639	747	769	966	885	1105	1112	1226	1174	968	1101	920	973	837	840	730	708
	741	1253	65	386	4390	505	505	554	572	582	611	666	662	770	797	1001	918	1137	1153	1272	1219	1010	1150	964	1018	878	884	770	747
	780	1318	65	399	4465	523	523	568	588	601	631	691	684	793	826	1036	950	1172	1196	1318	1268	1057	1197	1011	1059	923	924	806	782
	819	1379	65	414	4539	539	541	585	607	620	654	708	707	812	852	1065	985	1198	1237	1357	1312	1100	1242	1055	1106	962	968	848	817
	858	1447	67	431	4614	556	557	599	624	638	679	731	732	837	881	1093	1015	1232	1277	1399	1355	1142	1284	1097	1151	1007	1008	889	859
	897	1515	68	443	4694	574	576	614	642	658	701	755	753	859	906	1120	1047	1266	1316	1437	1400	1186	1327	1142	1194	1051	1052	931	898
	936	1574	67	457	4757	593	594	631	659	678	722	775	779	881	933	1141	1075	1299	1354	1474	1441	1229	1371	1186	1238	1092	1095	975	936
	975	1642	69	470	4831	608	612	646	678	700	743	795	798	905	956	1166	1104	1337	1395	1503	1481	1272	1414	1231	1279	1135	1136	1014	977
	1014	1703	68	486	4889	624	628	661	696	717	763	817	819	927	982	1193	1137	1371	1430	1535	1521	1310	1455	1271	1320	1177	1180	1058	1018
	1053	1769	69	502	4962	643	646	679	714	739	786	838	839	951	1005	1220	1166	1414	1473	1563	1557	1350	1499	1313	1361	1222	1225	1099	1056
	1092	1826	68	517	5023	661	663	695	733	757	805	860	863	977	1023	1248	1195	1457	1511	1599	1591	1393	1540	1354	1404	1262	1268	1142	1099
	1131	1883	69	531	5077	677	679	714	751	777	822	883	885	1001	1047	1281	1221	1492	1548	1638	1626	1432	1578	1397	1444	1306	1310	1187	1139
	1170	1951	68	547	5140	695	699	729	769	796	845	905	909	1025	1065	1310	1243	1530	1588	1682	1654	1471	1624	1443	1487	1345	1349	1226	1180
	1209	2013	67	562	5199	713	715	748	790	812	866	922	930	1052	1086	1341	1267	1569	1619	1724	1685	1513	1661	1480	1528	1390	1395	1272	1223
	1248	2076	69	577	5243	729	731	769	804	832	885	945	948	1074	1107	1378	1292	1605	1660	1772	1711	1551	1706	1529	1569	1427	1436	1314	1264
	1287	2138	69	592	5290	748	747	781	823	850	907	966	972	1097	1129	1412	1314	1644	1698	1809	1748	1585	1746	1568	1610	1472	1482	1353	1303
	1326	2193	69	606	5334	763	765	801	840	871	927	988	994	1122	1156	1443	1339	1681	1736	1852	1786	1624	1786	1606	1653	1516	1525	1396	1346
	1365	2257	69	622	5373	780	780	816	857	889	946	1009	1014	1145	1182	1475	1369	1716	1772	1894	1828	1662	1821	1650	1694	1557	1564	1440	1387
	1404	2319	69	639	5420	796	797	834	877	908	966	1029	1037	1165	1208	1510	1398	1753	1809	1934	1872	1698	1862	1692	1734	1596	1613	1486	1426
	1443	2372	68	651	5450	810	809	850	895	923	985	1047	1051	1191	1232	1541	1427	1793	1843	1972	1913	1732	1902	1734	1773	1641	1651	1532	1473
	1482	2438	69	667	5476	825	825	869	912	944	1005	1067	1074	1211	1258	1571	1452	1828	1881	2018	1956	1766	1938	1774	1811	1682	1699	1577	1514
	1521	2495	69	682	5499	845	844	884	932	963	1025	1088	1094	1235	1284	1599	1484	1857	1919	2056	2003	1802	1980	1812	1846	1724	1743	1620	1558
	1560	2549	68	697	5526	858	857	902	950	981	1045	1109	1114	1255	1303	1627	1515	1891	1951	2092	2042	1833	2019	1847	1885	1767	1786	1664	1602
	1599	2608	69	712	5547	874	875	921	965	1000	1063	1125	1136	1278	1328	1659	1540	1932	1992	2130	2082	1859	2054	1890	1925	1803	1824	1710	1647
	1638	2674	68	728	5569	888	892	936	986	1017	1082	1146	1155	1299	1354	1686	1569	1959	2025	2168	2124	1895	2095	1928	1963	1844	1868	1753	1692
	1677	2725	69	744	5590	905	909	953	1002	1034	1103	1167	1174	1318	1379	1716	1596	1994	2060	2205	2165	1929	2133	1970	2008	1885	1914	1799	1739
	1716	2781	69	758	5602	919	921	970	1021	1051	1121	1184	1194	1341	1403	1748	1620	2032	2092	2243	2209	1957	2173	2009	2045	1930	1958	1844	1779
	1755	2839	68	772	5611	934	936	986	1038	1069	1140	1203	1212	1360	1425	1775	1646	2060	2124	2284	2248	1989	2210	2048	2083	1973	2005	1891	1818
	1794	2897	68	784	5626	953	954	1003	1056	1084	1158	1222	1234	1384	1449	1800	1678	2096	2162	2318	2284	2024	2248	2085	2125	2015	2049	1936	1863
	1833	2952	69	798	5640	967	971	1018	1073	1103	1176	1245	1253	1405	1472	1823	1705	2128	2196	2355	2322	2058	2286	2123	2165	2055	2092	1984	1910
	1872	3014	68	811	5652	982	985	1036	1089	1121	1197	1259	1270	1424	1495	1851	1729	2159	2224	2388	2359	2093	2322	2166	2200	2095	2134	2029	1954
	1911	3069	68	827	5656	999	1001	1051	1104	1136	1213	1281	1287	1444	1516	1879	1755	2190	2257	2429	2399	2129	2358	2200	2242	2137	2179	2075	2001
	1950	3129	70	841	5667	1013	1016	1065	1122	1152	1231	1297	1304	1465	1537	1906	1780	2217	2291	2462	2438	2165	2396	2239	2278	2180	2224	2120	2046
	1989	3183	68	853	5676	1027	1032	1082	1140	1169	1249	1313	1322	1483	1558	1933	1802	2256	2319	2494	2470	2203	2434	2278	2315	2219	2269	2169	2093
	2028	3245	68	865	5680	1044	1047	1098	1154	1189	1268	1328	1340	1506	1580	1960	1827	2285	2352	2533	2506	2234	2468	2315	2357	2259	2311	2214	2141
	2067	3300	68	882	5689	1056	1061	1114	1173	1204	1284	1350	1358	1525	1599	1983	1851	2311	2383	2565	2538	2276	2506	2350	2390	2301	2350	2265	2185
	2106	3348	69	893	5716	1073	1077	1128	1191	1219	1302	1365	1375	1542	1619	2010	1876	2339	2417	2602	2574	2310	2538	2386	2432	2341	2396	2310	2230
	2145	3405	69	909	5716	1086	1090	1144	1205	1238	1315	1384	1396	1561	1642	2037	1902	2368	2442	2634	2613	2345	2574	2428	2474	2378	2444	2353	2279
	2184	3457	69	921	5716	1099	1106	1160	1223	1252	1332	1402	1411	1582	1662	2059	1921	2398	2474	2664	2644	2379	2610	2464	2506	2419	2485	2401	2321
	2223	3510	70	936	5721	1115	1119	1175	1241	1270	1349	1418	1429	1601	1683	2087	1944	2427	2505	2699	2681	2411	2646	2499	2547	2459	2526	2449	2367
	2262	3571	68	950	5728	1130	1134	1191	1254	1283	1365	1437	1443	1616	1704	2111	1969	2454	2529	2733	2711	2449	2680	2535	2582	2502	2574	2496	2416
	2301	3624	68	963	5743	1145	1148	1204	1270	1299	1385	1455	1460	1637	1722	2134	1991	2488	2560	2767	2750	2484	2717	2572	2621	2543	2618	2545	2463
	2340	3678	68	974	5733	1160	1167	1221	1289	1312	1403	1472	1481	1656	1742	2158	2015	2509	2585	2797	2782	2517	2756	2608	2655	2580	2660	2588	2508
	2379	3741	68	988	5751	1173	1179	1236	1302	1327	1417	1485	1498	1675	1760	2183	2037	2543	2621	2826	2815	2551	2788	2646	2699	2618	2707	2639	2557
	2418	3792	68	1003	5747	1188	1194	1251	1317	1342	1435	1504	1513	1688	1781	2205	2062	2565	2642	2859	2849	2584	2821	2677	2730	2660	2748	2687	2602
	2457	3840	70	1013	5755	1205	1209	1262	1331	1358	1451	1520	1528	1707	1799	2225	2083	2594	2673	2882	2880	2612	2852	2713	2771	2699	2789	2735	2648
	2496	3898	69	1030	5768	1215	1225	1279	1346	1373	1468	1535	1547	1728	1820	2254	2108	2619	2698	2918	2909	2648	2891	2752	2807	2738	2835	2781	2693
	2535	3947	69	1040	5764	1230	1238	1293	1361	1387	1482	1554	1565	1745	1834	2275	2127	2640	2722	2950	2945	2683	2921	2786	2844	2784	2875	2828	2741
	2574	4005	70	1053	5766	1242	1253	1309	1378	1402	1501	1568	1578	1762	1856	2300	2149	2672	2759	2980	2974	2715	2955	2820	2883	2820	2922	2880	2790
	2613	4061	69	1066	5780	1257	1265	1321	1393	1420	1516	1584	1593	1781	1872	2319	2170	2697	2781	3009	3007	2746	2987	2857	2916	2860	2967	2925	2834
	2652	4110	69	1078	5780	1269	1277	1333	1408	1431	1532	1601	1610	1797	1891	2340	2187	2720	2807	3037	3035	2780	3027	2890	2955	2899	3009	2973	2882
	2691	4165	69	1092	5780	1284	1291	1348	1419	1448	1547	1617	1623	1813	1909	2364	2207	2747	2832	3072	3062	2812	3055	2927	2990	2939	3053	3024	2932
	2730	4221	69	1102	5774	1298	1305	1360	1438	1458	1565	1632	1640	1826	1923	2383	2232	2775	2857	3094	3099	2841	3087	2965	3030	2977	3102	3071	2977
	2769	4270	70	1114	5780	1312	1316	1378	1454	1475	1579	1645	1660	1844	1941	2406	2254	2795	2883	3130	3127	2880	3123	2997	3068	3017	3143	3120	3026
	2808	4319	69	1127	5783	1321	1330	1393	1468	1488	1595	1666	1672	1860	1963	2425	2271	2825	2905	3158	3158	2912	3153	3030	3105	3057	3189	3176	3075
	2847	4369	69	1140	5793	1335	1342	1406	1483	1504	1611	1681	1685	1879	1978	2447	2290	2841	2935	3183	3185	2945	3185	3067	3141	3099	3230	3216	3128
	2886	4419	68	1155	5788	1349	1354	1415	1496	1518	1625	1694	1703	1891	1995	2470	2312	2867	2959	3206	3211	2978	3220	3103	3180	3137	3274	3271	3176
	2925	4482	68	1163	5790	1360	1371	1432	1508	1533	1638	1711	1717	1909	2012	2491	2327	2890	2981	3238	3242	3013	3252	3136	3215	3172	3314	3314	3219
	2964	4525	69	1176	5790	1374	1382	1446	1528	1547	1653	1725	1733	1926	2029	2508	2343	2917	3010	3261	3271	3043	3282	3169	3249	3214	3359	3362	3270
	3003	4580	69	1189	5792	1389	1394	1459	1542	1560	1668	1740	1751	1945	2043	2525	2366	2934	3032	3289	3300	3075	3307	3203	3281	3250	3399	3412	3312
	3042	4627	68	1200	5794	1402	1408	1472	1553	1573	1685	1753	1760	1956	2060	2547	2384	2957	3053	3314	3327	3100	3341	3238	3322	3298	3447	3459	3365
	3081	4680	68	1213	5803	1413	1423	1485	1567	1588	1700	1771	1777	1974	2079	2565	2401	2982	3083	3339	3352	3140	3370	3273	3360	3331	3492	3512	3411
	3120	4733	69	1228	5802	1428	1436	1502	1582	1601	1714	1785	1790	1990	2097	2586	2420	3009	3101	3369	3379	3170	3400	3306	3398	3375	3535	3564	3469
	3159	4781	69	1237	5805	1441	1450	1513	1596	1612	1729	1798	1805	2007	2109	2602	2441	3028	3128	3390	3407	3205	3432	3339	3428	3407	3580	3610	3516
	3198	4826	69	1250	5815	1451	1461	1525	1611	1627	1743	1812	1816	2019	2125	2626	2459	3052	3148	3420	3435	3236	3465	3370	3469	3449	3617	3660	3568
	3237	4885	68	1264	5802	1467	1474	1542	1623	1639	1758	1826	1832	2036	2142	2644	2481	3078	3174	3446	3457	3262	3493	3409	3503	3485	3670	3715	3611
	3276	4934	67	1273	5815	1479	1486	1552	1636	1653	1771	1840	1844	2047	2159	2658	2494	3093	3197	3471	3486	3293	3523	3436	3539	3524	3712	3764	3663
	3315	4977	68	1282	5808	1489	1499	1567	1651	1667	1786	1854	1857	2062	2176	2681	2512	3116	3217	3493	3514	3325	3551	3470	3579	3560	3759	3804	3707
	3354	5030	69	1295	5813	1503	1509	1576	1663	1679	1794	1864	1873	2075	2188	2697	2531	3137	3243	3520	3538	3349	3583	3505	3609	3607	3792	3857	3757
	3393	5082	69	1305	5812	1516	1523	1591	1677	1696	1812	1881	1885	2092	2203	2714	2548	3159	3263	3540	3567	3385	3613	3539	3644	3637	3837	3907	3802
	3432	5132	69	1315	5817	1526	1534	1600	1693	1706	1822	1897	1899	2103	2224	2737	2563	3181	3280	3572	3588	3413	3643	3575	3678	3679	3882	3955	3845
	3471	5173	69	1325	5812	1540	1548	1613	1703	1717	1840	1909	1913	2117	2232	2753	2576	3196	3306	3591	3615	3441	3671	3604	3724	3716	3919	4002	3903
	3510	5229	69	1339	5816	1553	1560	1629	1721	1734	1853	1921	1930	2133	2246	2770	2595	3225	3324	3610	3645	3471	3699	3638	3754	3757	3966	4058	3951
	3549	5274	69	1350	5808	1564	1575	1643	1735	1748	1865	1939	1945	2149	2264	2789	2611	3242	3344	3644	3664	3504	3731	3669	3788	3796	4012	4109	4003
	3588	5329	69	1361	5821	1578	1585	1656	1745	1759	1886	1952	1957	2163	2281	2811	2627	3260	3364	3661	3689	3535	3764	3703	3825	3831	4061	4163	4052
	3627	5373	69	1372	5820	1587	1596	1666	1758	1770	1891	1968	1968	2177	2289	2818	2642	3282	3379	3686	3719	3557	3784	3729	3859	3870	4100	4205	4105
	3666	5425	69	1385	5824	1596	1609	1681	1772	1783	1908	1976	1981	2190	2308	2836	2657	3293	3404	3705	3736	3592	3813	3761	3892	3910	4145	4258	4152
	3705	5475	69	1397	5825	1612	1621	1693	1784	1798	1922	1994	1999	2208	2323	2856	2675	3320	3428	3729	3765	3630	3844	3802	3934	3955	4191	4308	4203
	3744	5522	69	1402	5818	1622	1631	1703	1796	1805	1932	1999	2008	2220	2334	2868	2690	3333	3439	3748	3782	3650	3863	3831	3966	3983	4231	4352	4249
	3783	5573	69	1420	5820	1635	1645	1718	1808	1817	1944	2019	2023	2231	2346	2886	2707	3351	3466	3771	3802	3680	3893	3861	3996	4024	4276	4398	4305
	3822	5616	69	1428	5823	1645	1654	1731	1820	1829	1960	2033	2039	2245	2364	2904	2722	3367	3482	3795	3826	3708	3927	3893	4031	4062	4320	4449	4346
	3861	5668	70	1441	5814	1657	1667	1742	1833	1838	1974	2045	2047	2259	2374	2924	2742	3390	3503	3816	3850	3738	3954	3928	4066	4105	4366	4507	4398
	CONVERTED INITIAL VELOCITY
	0		0.2129
	25		0.2758	0.2894
	50		0.3104	0.325
	100		0.3266	0.3538
	200		0.3775	0.3941
	400		0.4615	0.4779
	800		0.5912	0.5618
	1600		0.6908	0.7408
	3200		0.7708	0.7745
	6400		0.6416	0.7392
	12800		0.6038	0.6504
	25600		0.5442	0.5476
	51200		0.4666	0.4256

## Sheet: Figure 2C
	BAR GRAPH
	Residue number	Ratio 1:10		Ratio 1:10
	879	1.18728	0.05
	880	1.47675	0.05
	881	1.49775	0.05
	886	0.96135	0.05
	887	1.01466	0.05
	888	0.48906	0.05
	889	0.78314	0.05
	890	0.44709	0.05
	891	0.67368	0.05
	893	1.13851	0.05
	894	0.36833	0.05
	895	0.50513	0.05
	896	0.5073	0.05
	897	0.37924	0.05
	898	0.34283	0.05
	899	0.29795	0.05
	900	0.43141	0.05
	901	0.53104	0.05
	902	0.68092	0.05
	903	0.50552	0.05
	904	0.49425	0.05
	905	0.42903	0.05
	906	0.40546	0.05
	907	0.50847	0.05
	908	0.55121	0.05
	910	0.46924	0.05
	911	0.37541	0.05
	913	0.39282	0.05
	914	0.40255	0.05
	915	0.50307	0.05
	916	0.46753	0.05
	917	0.43914	0.05
	918	0.42348	0.05
	919	0.40356	0.05
	920	0.45923	0.05
	921	0.38364	0.05
	922	0.33319	0.05
	923	0.38968	0.05
	924	0.461	0.05
	926	0.42421	0.05
	928	0.41242	0.05
	929	0.48442	0.05
	930	0.49015	0.05
	931	0.49409	0.05
	932	0.43051	0.05
	933	0.71961	0.05
	934	0.59586	0.05
	935	0.66917	0.05
	937	0.37263	0.05
	938	0.47058	0.05
	939	0.46051	0.05
	940	0.28094	0.05
	941	0.34188	0.05
	942	0.322	0.05
	943	0.49735	0.05
	944	0.50709	0.05
	945	0.44748	0.05
	946	0.47458	0.05
	947
	948	0.48477	0.05
	950	0.44235	0.05
	951	0.43576	0.05
	953	0.48642	0.05
	954	0.69514	0.05
	955	0.3889	0.05
	956	0.44159	0.05
	957	0.40547	0.05
	959	0.69775	0.05
	960	0.34909	0.05
	961	0.32499	0.05
	962	0.38579	0.05
	963	0.38254	0.05
	965	0.64433	0.05
	971	0.43368	0.05
	972	0.45153	0.05
	973	0.332	0.05
	974	0.35991	0.05
	975	0.26582	0.05
	977	0.38309	0.05
	978	0.47398	0.05
	979	0.41443	0.05
	980	0.43537	0.05
	981	0.5135	0.05
	982	0.5133	0.05
	984	0.46523	0.05
	985	0.47886	0.05
	988	0.39738	0.05
	989	0.42864	0.05
	990	0.56554	0.05
	991	0.40951	0.05
	992	0.35716	0.05
	993	0.38042	0.05
	994	0.7388	0.05
	995	0.46403	0.05
	999	0.45939	0.05
	1001			0.44574	0.05
	1002			0.6152	0.05
	1003			0.42651	0.05
	1004			0.39804	0.05
	1005	0.41248	0.05
	1007	0.40756	0.05
	1008	0.37704	0.05
	1009	0.39066	0.05
	1010	0.44588	0.05
	1011	0.30369	0.05
	1012	0.31896	0.05
	1013	0.33547	0.05
	1014	0.38001	0.05
	1015	0.42362	0.05
	1016	0.47605	0.05
	1017	0.25227	0.05
	1019	0.42902	0.05
	1020	0.37437	0.05
	1021	0.41461	0.05
	1022	0.61524	0.05
	1023	0.46533	0.05
	1024	0.38942	0.05
	1025	0.46411	0.05
	1026	0.42734	0.05
	1027	0.48842	0.05
	1028	0.60073	0.05
	1029	0.52713	0.05
	1030	0.54719	0.05
	1031	0.39034	0.05
	1033	0.68386	0.05
	1035	0.29349	0.05
	1036	0.53212	0.05
	1037	0.36216	0.05
	1039	0.41129	0.05
	1040	0.34943	0.05
	1041	0.46625	0.05
	1042	0.33087	0.05
	1043	0.44284	0.05
	1044	0.4926	0.05
	1047	0.62952	0.05
	1048	0.61196	0.05
	1049*	1.07204*	0.05*
	1050	0.47268	0.05
	1051	0.4059	0.05
	1052	0.39836	0.05
	1053	0.50036	0.05
	1054	0.55826	0.05
	1055	0.38684	0.05
	1056	0.41283	0.05
	1057	0.44889	0.05
	1058	0.4219	0.05
	1059	0.30171	0.05
	1060	0.41453	0.05
	1061	0.43507	0.05
	1062	0.48822	0.05
	1064	0.48659	0.05
	1068	0.94715	0.05
	1069	0.81376	0.05
	1076	0.46972	0.05
	1077	0.3436	0.05
	1078	0.42419	0.05
	1079	0.40154	0.05
	1080	0.34593	0.05
	1081	0.52194	0.05
	1084			0.60626	0.05
	1085			0.68093	0.05
	1092	0.61117	0.05
	1093	0.56705	0.05
	1094			0.41336	0.05
	1095			1.09193	0.05
	1096	0.5826	0.05
	1097	0.81916	0.05
	1098			0.71876	0.05
	1099			0.78365	0.05
	1100			0.84479	0.05
	1101			1.05668	0.05
	1102			1.03693	0.05

## Sheet: Figure 2E
	BAR GRAPH
	Residue number	Ratio 1:0.3		Ratio 1:0.3
	879	0.830338	0.011875
	880	0.78595	0.020588
	881	0.8162	0.03645
	886	0.7467	0.021438
	887	0.740175	0.014325
	888	0.616925	0.021738
	889	0.68235	0.010313
	890	0.645975	0.013488
	891	0.619688	0.014863
	893	0.6195	0.081713
	894	0.542375	0.026675
	895	0.608	0.01895
	896	0.591375	0.02985
	897	0.584738	0.0404
	898	0.607275	0.038475
	899	0.508125	0.0493
	900	0.624025	0.033538
	901	0.687788	0.0352
	902	0.567638	0.031563
	903	0.618213	0.04095
	904	0.627025	0.023063
	905	0.58665	0.026838
	906	0.532525	0.02565
	907	0.583925	0.012525
	908	0.616288	0.018113
	910	0.551888	0.02825
	911	0.595913	0.026775
	913	0.597438	0.01775
	914	0.50065	0.022188
	915	0.596438	0.024713
	916	0.591925	0.021463
	917	0.605063	0.039438
	918	0.604025	0.023625
	919	0.537375	0.022888
	920	0.5865	0.019663
	921	0.566975	0.019563
	922	0.639263	0.04455
	923	0.6068	0.022013
	924	0.6256	0.019613
	926	0.576888	0.016475
	928	0.625038	0.014963
	929	0.6568	0.019263
	930	0.587713	0.01545
	931	0.630238	0.017625
	932	0.574013	0.022763
	933	0.641925	0.008913
	934	0.60535	0.017075
	935	0.654288	0.007875
	937	0.629038	0.029025
	938	0.617088	0.015525
	939	0.585363	0.014738
	940	0.614663	0.037175
	941	0.555463	0.039138
	942	0.549113	0.039363
	943	0.62375	0.010825
	944	0.497513	0.05245
	945	0.610875	0.028925
	946	0.6066	0.064713
	947			0.5998	0.0351
	948	0.631763	0.021775
	950	0.604125	0.055163
	951	0.63135	0.031138
	953	0.599888	0.022625
	954	0.569425	0.04925
	955	0.568575	0.02325
	956	0.613413	0.015775
	957	0.51695	0.017713
	959	0.685113	0.042875
	960	0.391088	0.0296
	961	0.49025	0.023738
	962	0.507425	0.027813
	963	0.554338	0.036425
	965	0.575613	0.034388
	971	0.575213	0.041463
	972	0.517788	0.040088
	973	0.545925	0.044525
	974	0.5969	0.026363
	975	0.5391	0.046613
	977	0.583288	0.01855
	978	0.594725	0.015113
	979	0.667013	0.026938
	980	0.6087	0.015563
	981	0.617213	0.008525
	982	0.618825	0.021538
	984	0.630863	0.010275
	985	0.624225	0.014463
	988	0.591888	0.026275
	989	0.647513	0.023738
	990	0.688838	0.022913
	991	0.56865	0.026388
	992	0.6367	0.0467
	993	0.623163	0.03865
	994	0.4068	0.06985
	995	0.59675	0.040138
	999	0.591725	0.011863
	1001			0.58905	0.021013
	1002			0.703425	0.025638
	1003			0.675138	0.040325
	1004			0.662438	0.04155
	1005	0.578363	0.0259
	1007	0.543088	0.027725
	1008	0.628938	0.047638
	1009	0.623788	0.0199
	1010	0.562788	0.045163
	1011	0.651113	0.042513
	1012	0.5648	0.032388
	1013	0.611825	0.042738
	1014	0.574513	0.042
	1015	0.631638	0.023475
	1016	0.588563	0.0227
	1017	0.6811	0.056563
	1019	0.621613	0.039263
	1020	0.54115	0.0328
	1021	0.624963	0.043213
	1022	0.672875	0.011588
	1023	0.751888	0.03395
	1024	0.6258	0.021238
	1025	0.590138	0.037875
	1026	0.674775	0.023325
	1027	0.672138	0.029363
	1028	0.690463	0.065275
	1029	0.587325	0.027438
	1030	0.58675	0.034688
	1031	0.602	0.072538
	1033	0.70205	0.0334
	1035	0.5658	0.033513
	1036	0.684388	0.035025
	1037	0.6217	0.04745
	1039	0.627363	0.03565
	1040	0.58725	0.036188
	1041	0.602438	0.036913
	1042	0.539238	0.035388
	1043	0.645738	0.04295
	1044	0.714088	0.0588
	1047	0.684463	0.043525
	1048	0.708975	0.027788
	1049*	0.773175	0.0048
	1050	0.631025	0.02945
	1051	0.688288	0.050438
	1052	0.62295	0.0311
	1053	0.677013	0.033688
	1054	0.61985	0.024688
	1055	0.596225	0.031288
	1056	0.65385	0.01605
	1057	0.629563	0.027363
	1058	0.544025	0.024725
	1059	0.621325	0.046138
	1060	0.66725	0.053488
	1061	0.594075	0.018888
	1062	0.648138	0.023588
	1064	0.62545	0.01985
	1068	0.615863	0.028738
	1069	0.73655	0.048238
	1076	0.568425	0.0476
	1077	0.603925	0.048525
	1078	0.573938	0.046488
	1079	0.618725	0.040625
	1080	0.59965	0.038838
	1081	0.514325	0.063313
	1084			0.737238	0.051575
	1085			0.5959	0.012388
	1092	0.779513	0.048238
	1093	0.6688	0.0243
	1094			0.600038	0.005525
	1095			0.69675	0.018588
	1096	0.6158	0.002775
	1097	0.620863	0.008263
	1098			0.613688	0.002263
	1099			0.612525	0.00505
	1100			0.6307	0.003063
	1101			0.617638	0.01135
	1102			0.654875	0.003175

## Sheet: Figure 3A
	RAW DATA
	concentration Ubl45C (nM)	Ubl45C		concentration Ubl45 (nM)	Ubl45
	12500	5.7		12500	3.34
	25000	8.9		25000	12.04
	50000	13.9		50000	23.44
	100000	21.6		100000	37.04
	200000	33.7		200000	55.14

## Sheet: Figure 3B
	RAW DATA
	concentration CDUb (nM)	CDUb		concentration CDUb (nM)	CDUb
	0	-0.7		0	-0.7
	10	2.3		312.5	-12.8
	20	4.6		1250	-38.5
	40	8		5000	-71.4
	80	13.6		20000	-89.9
	160	22		80000	-79.4
	320	35.7
	640	51.5
	1280	70.3
	2560	90.1
	5120	109.6
	10240	126.2

## Sheet: Figure 3D
	RAW DATA
	concentration CDUb (nM)	CDUb			concentration CDUb (nM)	CD
	0	6.4	5.8		0	-6.7
	10	6.7	5.1		3125	10.6
	20	6.9	6.3		12500	14.1
	40	9.1	10.5		50000	17.9
	80	15.5	16.3		200000	23.4
	160	24.3	25		800000	10.4
	320	37.2	37.2
	640	55.3	54.2
	1280	77.8	75.9
	2560	105.1	102.2
	5120	134.6	132
	10240	165.3	163.3
	20480	193.5	193

[truncated: 33 more sheets: Figure 3F, Figure 3G, Figure 4C, Figure 4D, Figure 5A, Figure 5B, Figure 5C and S4B, Figure 6A, Figure 6B, Figure 6C, Figure 6D, Figure 6E, Figure 6F, Figure 6G, Figure S1B, Figure S2B, Figure S3A, Figure S4A, Figure S4C, Figure S5A …]
